# Supplementary material for: Chromatin accessibility landscapes define stromal cell identities across tissues
Source: Commun Biol. 2026 Feb 25;9:480. doi: 10.1038/s42003-026-09720-w (PMC13043806; doi:10.1038/s42003-026-09720-w)
Supplement: Supplementary file 2 — Supplementary Data 1 [file 42003_2026_9720_MOESM2_ESM.xlsx]

## Sheet: Buffers
Buffers: Nuclear Isolation									Reagents and Equipment
Lysis Buffer				Wash Buffer				1	0.5M EDTA pH 8.0	Invitrogen	AM9260G	Nuclear Isolation
(6 - 10ml per sample)				(8ml per sample)				2	10% BSA Solution (MACS)	Miltenyi Biotec	130-091-376	Nuclear Isolation, Gradient
Reagent	Final Conc.	Vol. (ul)		Reagent	Final Conc.	Vol. (ul)		3	1M CaCl2	Sigma-Aldrich	21116-100ML	Nuclear Isolation
1M sucrose	0.32mM	3200		1x PBS	1x	7160		4	1M Mg(Ac)2	Sigma-Aldrich	63052-100ML	Nuclear Isolation
1M CaCl2	5mM	50		10% BSA	0.01	800		5	1M MgCl2	Sigma-Aldrich	M1028-100ML	Gradient
1M Mg(Ac)2	3mM	30		Rnase Inhibitor (40U/ul)	0.2U/ul	40		6	2M KCl	Invitrogen	AM9640G	Gradient
1M Tris-HCl 7.5	20mM	200		Total:		8000		7	5M NaCl	Sigma-Aldrich	S6546-1L	Gradient
Triton X-100	0.001	10		Make fresh on day of				8	cOmplete™ ULTRA Tablets, Mini, EASYpack Protease Inhibitor Cocktail	Sigma-Aldrich	5892970001	Gradient
0.5M EDTA 8.0	0.1mM	2						9	cOmplete™ ULTRA Tablets, Mini, EDTA-free, EASYpack Protease Inhibitor Cocktail	Sigma-Aldrich	5892791001	Gradient
Water		6508						10	cOmplete™, EDTA-free Protease Inhibitor Cocktail	Sigma-Aldrich	5056489001	Gradient
Total:		10000						11	DAPI stain (10mg)	MilliporeSigma	D9542-10MG	Nuclear Isolation
Make fresh on day of								12	DTT Solution, 1M	Sigma-Aldrich	43816-10ML	Gradient
								13	KOH	MilliporeSigma	1050121000	Gradient
Buffers: Iodixanol Gradient Nuclear Isolation								14	Nonidet™ P 40 Substitute	Sigma-Aldrich	74385-1L	Gradient
								15	OptiPrep Density Gradient Medium (60% Iodixanol)	Sigma-Aldrich	D1556-260ML	Gradient
0.75M Tricine-KOH pH 7.8								16	PBS, pH7.4	Thermo Fisher Scientific	10010023	Nuclear Isolation, Gradient
To make 250ml: start with 200ml of dH2O + 33.60g Tricine. Dissolve and roughly add 3.577 g of KOH, 300ul of 1M KOH and ~1501 ul of 5M KOH to reach ~pH 7.8. Top up volume to 250ml								17	Spermidine. BioUltra. for molecular biology. ≥99.5% (GC)	MilliporeSigma	85558-1G	Gradient
								18	Spermine	Sigma-Aldrich	S3256-1G	Gradient
								19	Sucrose	Sigma-Aldrich	S0389-500G	Nuclear Isolation, Gradient
1.034x Homogenization Buffer Stable Solution				1X Homogenization Buffer Unstable Solution				20	SYBR™ Green II RNA Gel Stain, 10,000X concentrate in DMSO	Invitrogen	S7564	Nuclear Isolation, Gradient
Reagent	Final Conc.	Vol. (ul)		(2.5 - 3.5ml per sample)				21	Tricine	Sigma-Aldrich	T0377-100G	Gradient
1 M Sucrose	260 mM	51706.5		Reagent	Final Conc.	Vol. (ul)		22	Tris-HCI Buffer, UltraPure™, 1M, pH 7.5	Invitrogen	15567027	Nuclear Isolation, Gradient
2 M KCl	30 mM	2585.33		1.0341x HB Stable Solution	1X	9670		23	Triton X-100	Sigma-Aldrich	X100-100ML	Nuclear Isolation
1 M MgCl2	10 mM	1034.13		1M DTT	1 mM	10		24	Tween-20	Sigma-Aldrich	P1379-500ML	Gradient
0.75 M Tricine-KOH pH 7.8	20 mM	5515.36		500 mM Spermidine	0.5 mM	10		25	1.5ml LoBind microcentrifuge tubes	VWR	CA80077-230	Nuclear Isolation, Gradient
Water		139159		150 mM Spermine	0.15 mM	10		26	15ml Falcon tubes	VWR	CA21008-936	Nuclear Isolation
Total:		200000		10% NP40	0.003	300		27	2.0ml lo-bind eppendorf tube	VWR	CA80077-234	Gradient
Filter using a 0.22 um PVDF filter system.				Protease Inhibitor, EDTA free*		1 tablet		28	50ml Falcon tubes	VWR	CA21008-951	Nuclear Isolation
Store at 4°C for ~ 6 months.				Total		10000		29	5ml snap-cap round bottom 'FACS' tube	Fisher Scientific	14-959-1A	Nuclear Isolation
				*Add cOmplete PI tablets fresh before use.				30	Countess™ Cell Counting Chamber Slides	Invitrogen	C10228	Nuclear Isolation, Gradient
				Make fresh. Use on day of.				31	Countess™ II FL Automated Cell Counter	Thermo Fisher Scientific	AMQAF1000	Nuclear Isolation, Gradient
								32	Falcon Cell Strainer, 40µm	VWR	CA21008-949	Nuclear Isolation
Diluent Buffer				50% Iodixanol Solution				33	Flowmi® Cell Strainers, 40uM	VWR	10032-802	Gradient
Reagent	Final Conc.	Vol. (ul)		(1ml per sample)				34	Flowmi® Cell Strainers, 70uM	VWR	10204-924	Gradient
2 M KCl	150 mM	7500		Reagent	Final Conc.	Vol. (ul)		36	INCYTO C-ChIP Hemocytometer, Neubauer Improved (DHC-N01)	VWR	82030-468	Nuclear Isolation
1 M MgCl2	30 mM	3000		Diluent Buffer		8333.33		37	KIMBLE Dounce tissue grinder set, 7ml	Sigma-Aldrich	D9063-1SET	Nuclear Isolation, Gradient
0.75 M Tricine-KOH pH 7.8	120 mM	16000		60% Iodixanol	0.5	41666.7		38	Nunc™ EasYDish™ Petri Dishes	Thermo Fisher Scientific	150464	Gradient
Water		73500		Total:		50000		39	Parafilm	Fisher Scientific	S37441	Nuclear Isolation, Gradient
Total:		100000		Store at 4°C for 1 month.				40	Petri dishes	Thermo Fisher Scientific	150464	Nuclear Isolation, Gradient
Store at 4°C for ~ 6 months.								41	ProGene MCT Clear eppendorf tubes	UltiDent Scientific	87-B150-C	Nuclear Isolation, Gradient
								42	Razor blades	Fisher Scientific	S17302	Nuclear Isolation, Gradient
30% Iodixanol Solution				40% Iodixanol Solution
(400ul per sample)				(400ul per sample)
Reagent	Final Conc.	Vol. (ul)		Reagent	Final Conc.	Vol. (ul)
1x Homog. Buf. Unstable		160		1x Homog. Buf. Unstable		80
50% Iodixanol Solution	0.3	240		50% Iodixanol Solution	0.4	320
Total:		400		Total:		400
Make fresh. Use on day of.				Make fresh. Use on day of.
