# Supplementary material for: Chromatin accessibility landscapes define stromal cell identities across tissues
Source: Commun Biol. 2026 Feb 25;9:480. doi: 10.1038/s42003-026-09720-w (PMC13043806; doi:10.1038/s42003-026-09720-w)
Supplement: Supplementary file 3 — Supplementary Data 2 [file 42003_2026_9720_MOESM3_ESM.xlsx]

## Sheet: GSM
seqnames	start	end	strand	name	idx	Log2FC	FDR	MeanDiff	Tissue
chr9	49799393	49502129	2	Ncam1	523	2.91039	4.38e-70	1.73196	Brain
chr5	125532418	125792583	1	Tmem132b	1027	3.25584	4.42e-64	1.51852	Brain
chr9	27791269	28925058	1	Opcml	230	2.19864	7.4e-61	3.52784	Brain
chr5	19227046	20704792	1	Magi2	74	1.54628	3.84e-59	3.42635	Brain
chr10	89873509	90972985	1	Anks1b	758	2.33719	2.5e-58	3.69542	Brain
chr6	126645801	126636463	2	Kcna1	1043	2.98932	4.52e-58	1.02572	Brain
chr3	127499115	126921607	2	Ank2	940	1.98377	1.49e-57	2.56889	Brain
chr2	178118975	178338492	1	Phactr3	1968	2.89073	2.23e-57	1.61494	Brain
chr16	39984371	42174242	1	Lsamp	435	1.50011	4.56e-57	4.46224	Brain
chr6	37299976	36846022	2	Dgki	195	2.23605	3.04e-56	1.74013	Brain
chr9	49518288	49568025	1	Gm11149	524	2.64356	2.75e-55	0.46803	Brain
chr9	45426628	45753713	1	Dscaml1	485	2.9893	5.28e-55	1.76093	Brain
chr7	37773575	37318643	2	Zfp536	751	2.37254	1.86e-52	1.70703	Brain
chr8	93810838	93969388	1	Gnao1	761	2.39623	1.86e-52	1.62985	Brain
chr15	74516196	74589464	1	Adgrb1	298	2.9587	2.81e-51	1.13915	Brain
chr15	87544299	87759364	1	Fam19a5	621	2.56254	9.07e-51	0.914349	Brain
chr4	87230540	86983124	2	Slc24a2	489	2.68364	2.53e-50	1.45245	Brain
chr7	91090786	92449246	1	Dlg2	1283	1.76712	9.77e-50	4.13178	Brain
chr6	126740674	126708329	2	Kcna6	1044	2.587	7.88e-49	0.720117	Brain
chr15	48791989	47580638	2	Csmd3	190	1.24869	1.48e-48	2.3561	Brain
chr3	26331909	25431841	2	Nlgn1	75	1.54686	1.65e-47	2.17302	Brain
chr17	10840191	10403012	2	Pacrg	61	1.97872	3.15e-47	1.86647	Brain
chr5	36868570	36955078	1	Ppp2r2c	299	2.84041	5.37e-47	1.00396	Brain
chr3	55242526	55539068	1	Dclk1	230	2.49112	1.17e-46	1.7944	Brain
chr17	10840359	12063366	1	Prkn	63	1.77074	1.28e-46	2.60124	Brain
chr3	33143191	32947926	2	Pex5l	123	2.80142	1.28e-46	1.29991	Brain
chr5	36876879	36873595	2	Ppp2r2cos	300	3.15283	2.08e-46	1.16547	Brain
chr14	93890669	93013700	2	Pcdh9	777	1.40694	1.91e-45	2.25458	Brain
chr14	29721864	28904943	2	Cacna2d3	153	2.09142	2.19e-45	1.76225	Brain
chr4	148287965	148236857	2	Disp3	1313	3.08175	2.6e-45	0.582817	Brain
chr12	88722876	90334935	1	Nrxn3	524	1.6647	2.83e-45	3.54588	Brain
chr19	48206025	48805505	1	Sorcs3	717	2.23205	4.45e-45	1.34401	Brain
chr16	97170735	96592079	2	Dscam	757	1.95872	5.91e-45	1.82122	Brain
chr16	67620908	66655421	2	Cadm2	589	1.39739	1.07e-44	2.6353	Brain
chr17	91092952	90033644	2	Nrxn1	1177	1.66008	1.53e-44	3.30252	Brain
chr1	50909962	51187270	1	Tmeff2	235	2.06951	1.59e-44	1.32542	Brain
chr9	41376526	41615185	1	3110039I08Rik	413	2.21406	4.6e-44	1.2787	Brain
chr4	127988044	128567656	1	Csmd2	932	2.78442	5.77e-44	1.52892	Brain
chr4	101496648	101642799	1	Dnajc6	587	2.78808	1.51e-43	0.939659	Brain
chr3	33024777	33088607	1	4930419G24Rik	124	3.41894	2.83e-43	0.883656	Brain
chr9	122572501	122679596	1	9530059O14Rik	1318	3.00079	5.44e-43	0.8566	Brain
chr14	77156763	77721763	1	Enox1	742	1.87074	1.66e-42	1.55798	Brain
chr15	66286224	65994915	2	Kcnq3	267	2.12185	3.27e-42	1.04943	Brain
chr13	57908332	57421195	2	Spock1	507	2.22585	4.38e-42	1.274	Brain
chr3	141465564	141834924	1	Unc5c	1037	1.96113	4.95e-42	1.43933	Brain
chr6	92706184	92370892	2	Prickle2	755	1.91573	5.16e-42	1.46343	Brain
chr19	22139117	22989884	1	Trpm3	419	1.78449	1.19e-41	1.89763	Brain
chr3	156561794	157316464	1	Negr1	1128	1.63553	1.46e-41	1.98193	Brain
chr8	93813555	93811694	2	4930488L21Rik	762	2.45634	1.61e-41	1.70207	Brain
chr12	67222549	66466059	2	Mdga2	277	1.46668	2.25e-41	1.75695	Brain
chr8	17535385	15892545	2	Csmd1	113	1.72327	2.47e-41	3.84078	Brain
chr13	42680799	43138526	1	Phactr1	355	2.01459	2.87e-41	1.92917	Brain
chr1	42694825	42648200	2	Pantr1	203	2.654	3.1e-41	0.924572	Brain
chr5	103211334	102908547	2	Mapk10	668	2.17246	8.68e-41	1.01793	Brain
chr18	40258361	40531184	1	Kctd16	297	2.14877	9.77e-41	1.08356	Brain
chr7	79505264	79505353	1	Mir9-3	1151	3.41387	9.77e-41	1.49938	Brain
chr9	47530170	47853391	1	Cadm1	504	1.89852	1.18e-40	1.4677	Brain
chr9	29963129	28995964	2	Ntm	231	2.07524	4.74e-40	2.51813	Brain
chr19	42431783	42283037	2	Crtac1	612	2.34144	7.2e-40	0.750321	Brain
chr15	91949540	92341967	1	Cntn1	676	2.51509	1.82e-39	1.20656	Brain
chr13	83721556	83741244	1	C130071C03Rik	711	2.44222	2.46e-39	1.07095	Brain
chr17	25570811	25575043	1	2810468N07Rik	319	2.94971	2.67e-39	1.34597	Brain
chr9	102354693	101922128	2	Ephb1	1010	2.02401	3.77e-39	1.16733	Brain
chr3	34560381	34680851	1	Sox2ot	129	2.4339	6.78e-39	1.00169	Brain
chr3	67892220	68626482	1	Iqschfp	305	1.47329	7.29e-39	1.87094	Brain
chr10	110000219	109683439	2	Nav3	860	1.92983	1.59e-38	1.37917	Brain
chr6	77979667	76881637	2	Ctnna2	554	1.22	2.32e-38	1.83361	Brain
chr9	56685253	56618464	2	Lingo1	611	2.73227	3.61e-38	0.886285	Brain
chr14	66344296	66361680	1	Stmn4	636	2.77776	5.17e-38	0.882325	Brain
chr14	12823079	12372563	2	Cadps	44	2.24052	5.27e-38	1.39412	Brain
chr2	42653598	40596773	2	Lrp1b	512	1.20506	5.27e-38	3.16261	Brain
chr1	132741797	132564690	2	Nfasc	788	2.39813	5.38e-38	1.40038	Brain
chr4	103619665	104744844	1	Dab1	607	1.7498	5.41e-38	2.37943	Brain
chr3	127161305	127168290	1	LOC100862268	941	2.6847	5.71e-38	1.05115	Brain
chr15	30172593	31029344	1	Ctnnd2	94	1.47141	6.39e-38	1.79304	Brain
chr5	128433077	127783491	2	Tmem132d	1034	1.87409	7.01e-38	1.12019	Brain
chr13	58806569	59133970	1	Ntrk2	523	2.49846	8.59e-38	1.51939	Brain
chr6	36811361	36715663	2	Ptn	194	2.10308	1.35e-37	0.734271	Brain
chr11	97575126	97509340	2	Srcin1	1255	2.15009	2.04e-37	1.09307	Brain
chr6	136173511	135729795	2	Grin2b	1196	2.64445	2.47e-37	1.94573	Brain
chr13	83738814	83738885	1	Mir9-2	712	2.28293	3.24e-37	1.25296	Brain
chr3	31310319	31202854	2	Slc7a14	110	2.36643	1.31e-36	0.618729	Brain
chr10	89257790	88948994	2	Ano4	750	2.29974	1.61e-36	1.14354	Brain
chr7	79500026	79534403	1	Mir9-3hg	1150	3.27817	1.91e-36	0.677896	Brain
chr15	18818947	19014236	1	Cdh10	73	1.81953	3.08e-36	1.06279	Brain
chr1	93101874	93015455	2	Kif1a	619	2.19645	3.15e-36	0.722695	Brain
chr8	124433936	124369049	2	Pgbd5	1133	2.39212	4.98e-36	0.866034	Brain
chr4	153482830	153373221	2	Ajap1	1381	2.03681	7.35e-36	0.52948	Brain
chr3	68064802	68626482	1	Schip1	306	1.49978	1.03e-35	1.67471	Brain
chr9	120149742	120181484	1	Mobp	1283	3.40142	1.2e-35	0.979179	Brain
chr9	36832684	36878640	1	Fez1	285	3.07519	1.62e-35	0.689373	Brain
chr10	70440668	70558732	1	Fam13c	415	2.13436	2.09e-35	0.606863	Brain
chr7	64501706	64753878	1	Apba2	1075	1.79293	2.09e-35	0.892847	Brain
chr2	65845767	66031546	1	Csrnp3	598	2.21731	2.73e-35	1.02116	Brain
chr2	180894040	180894107	1	Mir124a-3	2006	3.34589	2.84e-35	1.58031	Brain
chr7	44442487	44463351	1	Lrrc4b	846	2.75741	5.09e-35	0.596753	Brain
chr16	5884793	7412480	1	Rbfox1	48	2.0485	6.48e-35	4.13998	Brain
chr6	40110253	40248353	1	Tmem178b	227	2.20287	7.75e-35	0.684813	Brain
chr1	132729353	132732826	1	Gm10538	789	3.21831	1.05e-34	1.04343	Brain
chr13	88821472	89323225	1	Edil3	720	1.594	1.59e-34	1.45979	Brain
chr16	35155636	35304549	1	Adcy5	373	2.13077	2.52e-34	0.791666	Brain
chr12	70347614	70244533	2	Trim9	306	2.4173	2.54e-34	0.749516	Brain
chr6	110645598	111567230	1	Grm7	810	1.38429	2.54e-34	1.76062	Brain
chr11	67532998	67688992	1	Gas7	626	1.63011	2.72e-34	0.912174	Brain
chr2	96318169	97631664	1	Lrrc4c	1054	1.20779	3.22e-34	2.25782	Brain
chr5	57718081	58133235	1	Pcdh7	384	1.73341	3.83e-34	1.32495	Brain
chr14	64588115	64593961	1	Mir124a-1hg	610	3.49002	5.48e-34	1.05277	Brain
chr16	31933851	31946046	1	Pigz	323	2.51128	9.87e-34	1.19911	Brain
chr3	65302685	65133059	2	A330015K06Rik	287	2.18547	1.15e-33	0.673626	Brain
chr14	34820136	35581115	1	Grid1	242	2.07553	1.22e-33	1.50942	Brain
chr5	112896362	112688876	2	Myo18b	798	1.8041	1.8e-33	0.644633	Brain
chr9	112118711	112118636	2	Mir128-2	1216	3.03477	1.83e-33	1.2102	Brain
chr8	54779434	55060878	1	Gpm6a	390	1.56612	3.15e-33	0.937124	Brain
chr11	118911597	118489760	2	Rbfox3	1744	2.38764	3.38e-33	1.80229	Brain
chr1	25829707	25067476	2	Adgrb3	101	1.44169	4.05e-33	1.89484	Brain
chr16	81200697	81624290	1	Ncam2	620	1.53159	4.63e-33	1.4441	Brain
chr2	45023177	45023100	2	Mir5129	519	1.92271	5.16e-33	1.56809	Brain
chr19	6418738	6544169	1	Nrxn2	159	1.92281	8.99e-33	1.11254	Brain
chr5	81020571	81795730	1	Adgrl3	504	1.12775	1.43e-32	1.57552	Brain
chr15	78718771	78670003	2	Elfn2	436	2.45302	1.64e-32	0.72213	Brain
chr9	41581926	41582002	1	Mir125b-1	416	2.42661	1.64e-32	1.30323	Brain
chr11	71750703	71789647	1	Wscd1	773	2.32943	1.73e-32	0.798153	Brain
chr11	36944241	36006656	2	Tenm2	243	1.80327	1.83e-32	2.29776	Brain
chr1	146495666	146902472	1	Brinp3	896	1.47922	2.09e-32	1.13784	Brain
chr15	95528559	95075230	2	Nell2	691	2.36921	2.28e-32	1.25929	Brain
chr16	9992533	9577710	2	Grin2a	59	2.49404	2.61e-32	1.50352	Brain
chr5	113490447	113589725	1	Wscd2	809	2.27452	4.08e-32	0.535104	Brain
chr12	102948859	103183997	1	Unc79	585	2.2249	5.8e-32	0.89757	Brain
chr8	14095875	14847687	1	Dlgap2	107	1.8675	6.17e-32	1.78919	Brain
chr3	107518018	107467548	2	Slc6a17	818	2.69288	6.17e-32	0.586333	Brain
chr1	158362304	158691786	1	Astn1	973	1.96089	6.29e-32	0.858835	Brain
chr7	139834174	139878088	1	Adgra1	2000	2.91866	7.36e-32	0.429417	Brain
chr10	49788754	49099463	2	Grik2	274	1.38122	7.58e-32	1.58692	Brain
chr4	125490831	125714173	1	Grik3	895	2.12746	9.21e-32	0.904281	Brain
chr6	114042080	113745668	2	Atp2b2	848	2.17946	9.38e-32	1.11604	Brain
chr9	112234841	112065091	2	Arpp21	1215	2.75207	1.58e-31	1.23073	Brain
chr11	57011618	57330244	1	Gria1	443	2.72324	5.47e-31	1.24621	Brain
chr17	25497288	25489875	2	Sstr5	318	2.52308	6.48e-31	0.464512	Brain
chr5	112589996	112582936	2	1700034G24Rik	797	2.2449	6.96e-31	0.690871	Brain
chr4	127169204	127237022	1	Dlgap3	925	2.57653	9.18e-31	0.600391	Brain
chr19	50678646	50143301	2	Sorcs1	718	1.30531	1.4e-30	0.723385	Brain
chr7	25005937	24978167	2	Atp1a3	471	3.1249	1.4e-30	0.589759	Brain
chr3	45378398	45434579	1	Pcdh10	187	2.62719	1.74e-30	0.635641	Brain
chr5	9725352	9485236	2	Grm3	41	1.64387	2.01e-30	0.846958	Brain
chr9	27396807	27401711	1	Spata19	229	3.0085	2.01e-30	0.655933	Brain
chr10	73099342	74649737	1	Pcdh15	429	1.04316	3.28e-30	1.6883	Brain
chr10	67912662	67886105	2	Zfp365	402	2.64838	4.13e-30	0.686163	Brain
chrX	143518591	143797796	1	Pak3	880	1.77137	4.16e-30	0.48946	Brain
chr11	81968396	80880163	2	Asic2	993	1.6938	7.27e-30	1.70491	Brain
chr9	27299104	27357549	1	Igsf9b	228	2.25401	9.68e-30	0.587904	Brain
chr15	100869858	101045938	1	Scn8a	810	2.41814	1.17e-29	0.886715	Brain
chr12	29528384	29923209	1	Myt1l	125	2.02282	1.26e-29	1.73326	Brain
chr12	81228284	81243258	1	Gm3693	411	2.25467	1.59e-29	0.264337	Brain
chr17	25579174	25662826	1	Lmf1	321	2.04064	1.89e-29	0.828841	Brain
chr14	64590657	64590741	1	Mir124a-1	611	4.4901	2.22e-29	0.878136	Brain
chr10	52690501	53111622	1	Slc35f1	290	1.4894	2.22e-29	0.921224	Brain
chr7	24987667	24987604	2	Mir7047	472	3.16658	2.56e-29	0.538627	Brain
chr17	10456216	10493057	1	A230009B12Rik	62	2.84269	3.55e-29	1.08215	Brain
chr2	181157015	181147692	2	Eef1a2	2014	2.74411	4.75e-29	0.54608	Brain
chr5	37242058	37292163	1	Crmp1	303	2.92913	5.56e-29	0.555134	Brain
chr5	112577198	112419151	2	Sez6l	795	2.20403	5.94e-29	0.810146	Brain
chr12	53248677	54072175	1	Npas3	219	1.45606	6.48e-29	1.36145	Brain
chr3	56183701	55625198	2	Nbea	231	1.31372	8.31e-29	1.30167	Brain
chr9	112227456	112228242	1	2310075C17Rik	1217	2.54497	1.24e-28	0.896051	Brain
chr2	136387967	136081088	2	Pak7	1478	1.47711	1.36e-28	0.816548	Brain
chr8	123894775	123891758	2	Acta1	1126	2.4292	1.47e-28	0.533612	Brain
chr15	25413764	25363277	2	Basp1	79	1.9542	1.63e-28	0.568376	Brain
chr6	25689980	25668523	2	Gpr37	101	2.68809	1.63e-28	0.755629	Brain
chr12	72409054	72211749	2	Rtn1	324	1.88998	1.68e-28	0.698837	Brain
chr4	124881785	124917800	1	Epha10	885	4.5932	1.95e-28	0.361743	Brain
chr18	37143969	37187661	1	Pcdhac2	228	2.08927	1.99e-28	0.297916	Brain
chr13	54766440	54758860	2	Sncb	458	2.51005	2.41e-28	0.526715	Brain
chr6	18514825	18366477	2	Cttnbp2	72	1.6691	2.59e-28	0.786749	Brain
chr9	42944371	42520412	2	Grik4	422	1.65559	2.87e-28	1.07049	Brain
chr9	27155421	27097384	2	Jam3	227	1.33529	3.36e-28	0.453193	Brain
chr4	66404483	65380803	2	Astn2	436	1.25065	3.52e-28	1.55459	Brain
chr2	94241453	94241364	2	Mir129-2	1049	3.59938	4.97e-28	0.965518	Brain
chr10	29143996	29199630	1	Soga3	168	2.55838	5.73e-28	0.511289	Brain
chr19	23758876	23949597	1	Apba1	427	1.60211	8.86e-28	0.746398	Brain
chr7	96171244	96911093	1	Tenm4	1292	1.38528	1.11e-27	1.5249	Brain
chr18	23310020	23659719	1	Dtna	97	1.3131	1.61e-27	0.89801	Brain
chr15	39198286	39684372	1	Rims2	160	1.49299	1.68e-27	1.13225	Brain
chr13	99516602	99421464	2	Map1b	806	1.65867	1.83e-27	0.596281	Brain
chr2	45117395	44983512	2	Zeb2	518	1.50829	1.85e-27	1.47755	Brain
chr5	26817357	27727500	1	Dpp6	152	1.74309	1.88e-27	1.61299	Brain
chr7	139894696	139941540	1	Kndc1	2001	3.03854	1.93e-27	0.563954	Brain
chr7	63444772	63759027	1	Otud7a	1065	1.6661	2.35e-27	0.912152	Brain
chr6	126535555	126532551	2	Kcna5	1042	1.6998	2.44e-27	0.614681	Brain
chr12	44328885	44601846	1	Nrcam	197	2.03812	2.61e-27	0.973829	Brain
chr12	81333180	81197915	2	Slc8a3	410	2.02521	2.66e-27	0.394253	Brain
chr18	59175340	59411336	1	Chsy3	397	1.5397	2.79e-27	0.640255	Brain
chr2	104410334	104143073	2	D430041D05Rik	1085	2.00183	2.84e-27	1.00022	Brain
chr4	151089570	151091449	1	Gm13090	1359	1.9417	3.98e-27	0.736478	Brain
chr1	42697146	42700210	1	Pou3f3	204	3.0608	4.7e-27	1.39066	Brain
chr3	153725133	153202509	2	St6galnac3	1107	1.239	4.72e-27	1.18709	Brain
chr4	78211895	75941237	2	Ptprd	460	1.0036	5.25e-27	3.39589	Brain
chr3	80802791	80684936	2	Gria2	346	1.99225	5.45e-27	0.702307	Brain
chr15	84105754	84076097	2	Sult4a1	582	3.4247	6.1e-27	0.361239	Brain
chr9	107231909	106892825	2	Dock3	1076	1.65441	6.27e-27	0.932733	Brain
chr6	102464667	102163306	2	Cntn3	790	1.57383	6.51e-27	0.762897	Brain
chr1	132880355	132940005	1	Lrrn2	790	2.51489	7.09e-27	0.50304	Brain
chr18	72351069	71253632	2	Dcc	512	1.023	7.41e-27	1.4624	Brain
chr6	105677745	106699305	1	Cntn4	797	1.12214	8.95e-27	1.59525	Brain
chr8	102785111	102632095	2	Cdh11	817	1.67387	1.1e-26	0.645747	Brain
chr18	77185847	77255450	1	St8sia5	547	2.94842	1.28e-26	0.442351	Brain
chr5	116591817	116439272	2	Srrm4	882	2.44215	1.53e-26	0.713086	Brain
chr9	26733808	26763097	1	B3gat1	219	2.7168	1.69e-26	0.383026	Brain
chr9	103557090	103565891	1	4932413F04Rik	1028	2.34552	1.81e-26	0.521149	Brain
chr15	76522129	76516203	2	Scrt1	374	2.49076	2.7e-26	0.605393	Brain
chr2	28193093	28230736	1	Olfm1	295	2.26578	2.98e-26	0.505791	Brain
chr14	34894609	34894706	1	Mir346	243	2.89883	3.59e-26	0.546703	Brain
chr7	65156528	64756096	2	Fam189a1	1076	1.7351	4.63e-26	1.11174	Brain
chr12	49385174	49407346	1	3110039M20Rik	201	2.01745	4.66e-26	0.41111	Brain
chr5	131307522	130874951	2	Galnt17	1068	2.15853	4.77e-26	1.01915	Brain
chr11	3863903	3703731	2	Osbp2	17	2.13218	4.94e-26	0.789731	Brain
chr2	181135289	181075579	2	Kcnq2	2013	2.31497	7.12e-26	0.537991	Brain
chr18	37090136	37187661	1	Pcdhac1	227	1.96929	7.38e-26	0.329715	Brain
chr2	143546133	143816284	1	Pcsk2	1499	1.90678	7.38e-26	0.659185	Brain
chr2	4017734	4614043	1	Frmd4a	12	1.0344	8.89e-26	1.2455	Brain
chr11	120047145	120007313	2	Aatk	1766	2.08804	9.41e-26	0.929008	Brain
chr1	135584773	135599950	1	Gm4793	841	1.13907	1.29e-25	0.589307	Brain
chr12	109603945	109661716	1	Rian	683	2.46396	1.32e-25	0.370147	Brain
chr4	68954397	68761372	2	Brinp1	439	1.94521	1.34e-25	0.857466	Brain
chr6	86028681	86124409	1	Add2	650	2.47711	1.36e-25	0.647172	Brain
chr2	62046515	62326743	1	Slc4a10	583	1.68637	1.53e-25	0.761576	Brain
chr17	81738387	81266210	2	Slc8a1	1122	0.988255	1.64e-25	1.0323	Brain
chr2	16356304	16755839	1	Plxdc2	118	1.18191	2.17e-25	0.841166	Brain
chr2	145168113	145641953	1	Slc24a3	1520	1.25844	2.73e-25	1.04931	Brain
chr1	33908225	34308662	1	Dst	124	1.06289	3.05e-25	1.20076	Brain
chr3	64949223	65378225	1	Kcnab1	286	1.22922	3.23e-25	0.824765	Brain
chr7	138940730	139083976	1	Jakmip3	1991	2.44207	3.91e-25	0.557482	Brain
chr16	11984113	12270904	1	Shisa9	91	2.46233	4.07e-25	0.903271	Brain
chr4	129984870	130022633	1	Adgrb2	978	2.57634	4.2e-25	0.580747	Brain
chr7	75309262	75114894	2	Sv2b	1129	2.1075	4.34e-25	0.616805	Brain
chr3	28263214	28670585	1	Tnik	86	1.19394	4.87e-25	1.00528	Brain
chr2	164960846	164999731	1	Slc12a5	1845	2.49956	5.18e-25	0.453679	Brain
chr3	105452330	105674002	1	Kcnd3	783	1.6672	6.13e-25	0.670992	Brain
chr7	82259908	82307420	1	Sh3gl3	1207	1.65499	6.23e-25	0.306102	Brain
chr5	71700016	72137244	1	Gabrb1	443	1.73235	6.74e-25	1.06832	Brain
chr1	104768819	104995481	1	Cdh20	665	1.68776	8.8e-25	0.751556	Brain
chr9	107192807	107194061	1	AA543401	1077	2.48872	8.96e-25	0.423375	Brain
chr3	125956653	125865343	2	Ugt8a	937	2.11612	9.03e-25	0.760398	Brain
chr14	70890107	70979840	1	Gfra2	699	2.26817	1.32e-24	0.401695	Brain
chr12	52699383	53151015	1	Akap6	218	1.46408	1.49e-24	1.05117	Brain
chr4	151861768	151059523	2	Camta1	1358	1.18403	1.58e-24	1.71046	Brain
chr17	43801851	44039516	1	Rcan2	805	1.38558	1.66e-24	0.760032	Brain
chr2	156613422	156609198	2	Gm14169	1712	2.21377	1.89e-24	0.524418	Brain
chr4	46991714	46663898	2	Gabbr2	291	2.00637	2.02e-24	1.39789	Brain
chr2	121289602	121310832	1	Map1a	1285	2.37737	2.1e-24	0.735267	Brain
chr16	31878810	31899020	1	Meltf	322	2.44935	2.43e-24	0.417386	Brain
chr18	23041653	22693155	2	Nol4	95	1.57783	2.47e-24	0.901	Brain
chr1	38821215	38794509	2	Lonrf2	175	2.31758	2.76e-24	0.343251	Brain
chr4	91399984	91250766	2	Elavl2	536	1.80592	2.83e-24	0.550769	Brain
chr18	16809246	16588877	2	Cdh2	70	1.32833	2.86e-24	0.717572	Brain
chr18	49523289	49524440	1	1700044K03Rik	348	2.02636	2.96e-24	0.684568	Brain
chr9	113587152	113496746	2	AU023762	1219	2.0536	2.99e-24	0.336353	Brain
chr9	60688134	60568859	2	Lrrc49	683	1.71891	3.15e-24	0.546672	Brain
chr17	37023398	37010740	2	Mog	713	3.09283	3.75e-24	0.763209	Brain
chr14	55116935	55106826	2	Jph4	459	1.97661	4.19e-24	1.11075	Brain
chr4	48585193	48663131	1	Tmeff1	305	2.15963	4.36e-24	0.707596	Brain
chr16	94997696	94748683	2	Kcnj6	741	2.2001	4.53e-24	0.889134	Brain
chr5	128953486	128757788	2	Rimbp2	1038	1.95609	5.65e-24	0.629145	Brain
chr2	66440837	66270782	2	Scn1a	601	2.22095	6.11e-24	0.463096	Brain
chr6	114282635	114317525	1	Slc6a1	850	2.28742	6.11e-24	0.468586	Brain
chr8	118283611	119324927	1	Cdh13	1026	1.22723	6.5e-24	1.30472	Brain
chr1	84696221	84369839	2	Dner	494	1.66638	6.77e-24	0.779098	Brain
chr9	106626582	106627612	1	Iqcf6	1069	2.79928	7.64e-24	0.349325	Brain
chr14	24014491	23298694	2	Kcnma1	113	1.594	8.22e-24	1.8911	Brain
chr5	130369458	130840645	1	Caln1	1066	2.39939	8.31e-24	0.990735	Brain
chr10	106470310	106933468	1	Ppfia2	847	1.26009	8.76e-24	1.07399	Brain
chr1	158356260	158245269	2	Brinp2	972	2.03421	8.97e-24	0.376845	Brain
chr16	77236317	77691399	1	Mir99ahg	610	0.872742	9.1e-24	1.08363	Brain
chr16	28753243	28157783	2	Fgf12	297	1.59114	1.02e-23	1.07429	Brain
chr18	37020230	37187661	1	Pcdha12	226	1.7643	1.02e-23	0.337098	Brain
chr6	114131241	114249886	1	Slc6a11	849	2.42142	1.04e-23	0.496249	Brain
chr5	35757880	35884979	1	Ablim2	285	1.58923	1.15e-23	1.05583	Brain
chr5	112449426	112451738	1	Gm6588	796	1.96295	1.17e-23	0.508357	Brain
chr18	37010858	37187661	1	Pcdha11	225	1.75211	1.22e-23	0.343516	Brain
chr2	162661147	161521988	2	Ptprt	1765	1.32743	1.96e-23	1.39015	Brain
chr3	156561746	156546753	2	4930570G19Rik	1127	2.61733	2.08e-23	0.569886	Brain
chr1	3671498	3214482	2	Xkr4	1	1.39555	2.52e-23	1.01925	Brain
chr18	37005320	37187661	1	Pcdha10	224	1.71844	2.61e-23	0.349229	Brain
chr12	73997761	74267916	1	Syt16	342	1.93363	3.15e-23	0.79411	Brain
chr6	21216109	21729805	1	Kcnd2	77	1.27324	3.16e-23	0.927915	Brain
chr9	47818208	47799160	2	Gm10677	505	2.79427	3.49e-23	0.290785	Brain
chr8	99416471	99024471	2	Cdh8	815	1.3022	3.57e-23	0.746331	Brain
chr6	32588192	32144543	2	Plxna4	166	1.47703	3.58e-23	0.928626	Brain
chr15	79834333	79786351	2	Npcd	482	1.88294	3.75e-23	0.52899	Brain
chr18	65580230	65689443	1	Zfp532	465	1.16228	3.79e-23	0.722516	Brain
chr4	46039222	46116032	1	Tmod1	279	1.69696	5.73e-23	0.571171	Brain
chr16	42340651	42248552	2	Gap43	436	2.10093	6.17e-23	0.39448	Brain
chr7	25072369	25009849	2	Grik5	473	1.7149	6.88e-23	0.848731	Brain
chr18	36992467	37187661	1	Pcdha8	222	1.69512	6.89e-23	0.351817	Brain
chr18	36973802	37187661	1	Pcdha7	220	1.67501	7e-23	0.357582	Brain
chr5	130384631	130378851	2	A330070K13Rik	1067	3.05515	7.04e-23	0.283631	Brain
chr7	3332955	3366948	1	Cacng7	10	2.94963	7.31e-23	0.376669	Brain
chr6	102266100	102336677	1	4930587E11Rik	791	1.33576	7.43e-23	0.296576	Brain
chr18	36997880	37187661	1	Pcdha9	223	1.69079	7.51e-23	0.35108	Brain
chr17	69969368	70821413	1	Dlgap1	1047	1.32257	7.65e-23	1.98024	Brain
chr10	70599291	70557686	2	Phyhipl	416	1.75776	9.36e-23	0.353763	Brain
chr11	104231436	104332090	1	Mapt	1518	1.4004	9.76e-23	0.988717	Brain
chr2	121807057	121545529	2	Frmd5	1298	1.50711	1.05e-22	0.886972	Brain
chr12	109540996	109571729	1	Meg3	667	2.75221	1.28e-22	0.415598	Brain
chr3	117360876	117319145	2	Plppr4	896	1.80797	1.37e-22	0.327781	Brain
chr5	113357294	113357821	1	Aym1	808	2.95389	1.53e-22	0.821703	Brain
chr7	131966460	131985633	1	Gpr26	1946	1.62053	1.63e-22	0.213379	Brain
chr13	54749874	54736671	2	Gprin1	457	2.18044	1.81e-22	0.323717	Brain
chr8	9771023	9206010	2	Fam155a	46	1.59439	1.9e-22	1.213	Brain
chr12	5375682	5077465	2	Klhl29	27	1.19259	1.92e-22	0.828342	Brain
chr11	104132781	104175523	1	Crhr1	1516	2.46363	1.95e-22	0.327512	Brain
chr1	166254139	166316832	1	Ildr2	1054	1.92806	2.19e-22	0.483586	Brain
chr15	83780023	83858474	1	Mpped1	580	2.4319	2.61e-22	0.446526	Brain
chr17	8526801	8986648	1	Pde10a	53	1.38615	2.64e-22	1.0359	Brain
chr2	45111138	45114087	1	Zeb2os	520	1.14454	2.67e-22	1.49656	Brain
chr7	79617657	79593363	2	Rhcg	1152	1.27665	2.87e-22	0.31546	Brain
chr18	36967631	37187661	1	Pcdha6	218	1.64174	2.99e-22	0.356811	Brain
chr10	32889915	31689319	2	Nkain2	183	1.04895	3.28e-22	1.49681	Brain
chr18	25753983	25477620	2	Celf4	115	1.47656	3.4e-22	1.09886	Brain
chr11	120014862	120014765	2	Mir338	1768	2.56803	3.61e-22	1.63757	Brain
chrX	166238943	166389033	1	Gpm6b	1023	1.77718	3.64e-22	0.687064	Brain
chr5	66676121	66687234	1	Uchl1	423	2.24343	3.89e-22	0.505538	Brain
chr7	48959073	49610088	1	Nav2	1006	0.850134	4.05e-22	1.67254	Brain
chr15	74672570	74669081	2	Arc	300	2.02183	4.23e-22	0.934629	Brain
chr5	33995984	34005916	1	Nat8l	252	3.27567	4.88e-22	0.319354	Brain
chr2	92387446	92387384	2	Mir7000	1024	2.23963	5.87e-22	1.57214	Brain
chr5	132542343	131437682	2	Auts2	1069	1.04018	6.24e-22	1.76142	Brain
chr1	74855029	74857732	1	Cdk5r2	425	2.19392	6.37e-22	0.927341	Brain
chr1	84695839	84695915	1	Mir5126	495	3.5996	6.58e-22	0.510869	Brain
chr15	84065349	83866712	2	Efcab6	581	1.89305	6.74e-22	0.469606	Brain
chr1	63964727	63968999	1	Gm13749	342	1.82627	7.1e-22	0.587992	Brain
chr5	149538030	149489056	2	Gm15997	1366	1.87251	7.18e-22	0.378221	Brain
chr2	28447941	28455508	1	Ppp1r26	296	1.8942	7.5e-22	0.421329	Brain
chr18	36960440	37187661	1	Pcdha5	217	1.63923	8e-22	0.361036	Brain
chr4	152697540	152700922	1	Gm833	1380	1.47835	8.23e-22	0.28539	Brain
chr15	92396810	92771819	1	Pdzrn4	678	1.64223	8.67e-22	0.672251	Brain
chr3	17789921	17800071	1	Mir124-2hg	51	2.20871	8.92e-22	0.52194	Brain
chr11	42419757	42632591	1	Gabrb2	254	1.59213	9.58e-22	0.671092	Brain
chr6	119196409	118587240	2	Cacna1c	907	1.06584	9.59e-22	1.03161	Brain
chr7	99267447	99337137	1	Map6	1330	1.95285	9.6e-22	0.470116	Brain
chr6	112947266	112717971	2	Srgap3	818	1.2834	9.77e-22	0.862548	Brain
chr11	105589986	105929304	1	Tanc2	1530	1.15029	9.93e-22	0.918233	Brain
chr1	132542940	132509425	2	Cntn2	787	2.97692	1.01e-21	0.753301	Brain
chr2	49619314	49774778	1	Kif5c	526	1.7088	1.3e-21	0.740807	Brain
chr8	62951232	63357098	1	Spock3	421	1.18202	1.31e-21	0.769431	Brain
chr1	76489133	76502028	1	Gm17751	458	2.54675	1.39e-21	0.25198	Brain
chr7	126950535	126970606	1	Sez6l2	1841	2.62193	1.45e-21	0.499661	Brain
chr1	42700336	42703176	1	2900092D14Rik	205	2.7542	1.7e-21	1.12739	Brain
chr9	102304975	102304924	2	Mir7243	1011	2.5035	1.86e-21	0.95138	Brain
chr12	117337012	117234521	2	Gm5441	821	1.94074	1.86e-21	0.455795	Brain
chr11	32000419	32059211	1	Nsg2	206	2.05201	1.95e-21	0.457512	Brain
chr5	121010092	120940499	2	Rph3a	930	2.14555	2.06e-21	0.485283	Brain
chr3	88215598	88215686	1	Mir9-1	420	3.47859	2.34e-21	0.89445	Brain
chr18	69344492	69687967	1	Tcf4	503	0.794399	2.39e-21	1.39595	Brain
chr7	59974431	59307924	2	Snhg14	1038	1.75879	2.42e-21	0.581992	Brain
chr16	37384958	37107307	2	Stxbp5l	409	1.49389	2.44e-21	0.792335	Brain
chr2	180776900	180774381	2	Bhlhe23	2005	1.99307	2.45e-21	0.489235	Brain
chr8	83900098	83941954	1	Adgrl1	638	1.65943	2.62e-21	0.618171	Brain
chr7	75030211	75075166	1	4930533N22Rik	1128	2.38154	2.79e-21	0.331261	Brain
chr11	67771153	67661502	2	Glp2r	627	2.38229	3.04e-21	0.379379	Brain
chr11	69560237	69554092	2	Efnb3	672	2.86564	3.19e-21	0.809245	Brain
chr16	38902345	39027159	1	Igsf11	434	1.54615	3.23e-21	0.677116	Brain
chr12	117250817	117250885	1	Mir153	822	2.22823	3.38e-21	0.560026	Brain
chr9	53975301	53911460	2	Elmod1	576	2.31641	3.57e-21	0.271645	Brain
chr18	36946207	37187661	1	Pcdha3	214	1.62679	3.58e-21	0.371651	Brain
chr7	16959795	16962320	1	Pnmal1	270	2.5277	3.67e-21	0.963476	Brain
chr1	81076950	81341764	1	Nyap2	478	1.59652	4e-21	0.592624	Brain
chr18	36952648	37187661	1	Pcdha4	215	1.62661	4.17e-21	0.370315	Brain
chr7	126949581	126946008	2	Asphd1	1842	2.61839	4.43e-21	0.753191	Brain
chr12	29686445	29675630	2	C630031E19Rik	126	1.78921	4.44e-21	0.417661	Brain
chr14	111675115	111683135	1	Slitrk5	818	1.66929	4.68e-21	0.613143	Brain
chr7	108950338	109034459	1	Tub	1649	1.84463	4.82e-21	0.389548	Brain
chrX	88115623	86747242	2	Il1rapl1	565	1.02876	5.03e-21	1.15747	Brain
chr1	22805724	22288422	2	Rims1	89	1.20111	5.15e-21	1.09707	Brain
chr2	7396198	6539694	2	Celf2	34	1.39064	5.47e-21	2.57721	Brain
chr1	63445891	63596101	1	Adam23	337	1.93918	6.13e-21	0.505241	Brain
chr18	57133090	57297467	1	Megf10	384	1.87388	7.51e-21	0.664058	Brain
chr4	124894782	124890888	2	1700125G02Rik	886	4.5203	7.51e-21	0.430942	Brain
chr11	6606054	6597823	2	Nacad	86	2.42977	7.85e-21	0.673867	Brain
chr2	52676609	52428320	2	Cacnb4	544	1.26166	9.59e-21	0.762438	Brain
chr13	105054930	104947153	2	Rgs7bp	849	1.87706	1.05e-20	0.492576	Brain
chr14	39473088	38368951	2	Nrg3	253	1.4703	1.05e-20	2.19553	Brain
chr9	24098018	24316398	1	Npsr1	211	1.18317	1.15e-20	0.388347	Brain
chr8	121730559	121791083	1	Jph3	1067	2.03577	1.22e-20	0.466014	Brain
chr2	170731807	170879775	1	Dok5	1909	1.44892	1.25e-20	0.421783	Brain
chr9	37147322	36890979	2	Pknox2	286	1.52901	1.36e-20	0.924795	Brain
chr1	169747642	169741477	2	Rgs4	1075	1.80615	1.53e-20	0.473054	Brain
chr9	86880654	86765927	2	Snap91	903	2.18155	1.66e-20	0.53457	Brain
chr11	58948911	58949372	1	Hist3h2ba	493	2.41779	1.67e-20	0.828942	Brain
chr10	69533708	70027436	1	Ank3	411	0.946134	1.94e-20	1.43956	Brain
chr4	85205456	85389380	1	Sh3gl2	478	1.53016	2.1e-20	0.776781	Brain
chr10	5551482	5020192	2	Syne1	13	1.31735	2.14e-20	1.15661	Brain
chr4	110351911	110203737	2	Elavl4	676	1.15298	2.37e-20	0.36247	Brain
chr14	70530685	70538324	1	Lgi3	688	3.20078	2.65e-20	0.86956	Brain
chr15	94629185	95096097	1	Tmem117	690	1.4567	2.98e-20	1.05028	Brain
chr6	103510876	103750202	1	Chl1	793	1.35339	2.99e-20	0.549484	Brain
chr16	20241358	20233309	2	Map6d1	213	3.45313	3.16e-20	0.824004	Brain
chr3	146852367	146984009	1	Ttll7	1087	1.44484	3.16e-20	0.600809	Brain
chr5	9266193	9480717	1	9330182L06Rik	39	1.40048	3.47e-20	0.454325	Brain
chr7	121589903	121591591	1	1700025J12Rik	1767	2.40462	3.64e-20	0.303761	Brain
chr13	54949411	55006018	1	Unc5a	461	1.77493	3.74e-20	0.376755	Brain
chr4	119733784	120135411	1	Hivep3	823	0.822044	3.93e-20	1.04906	Brain
chr1	159523769	159924922	1	Tnr	978	1.44848	3.96e-20	0.888072	Brain
chr12	11436649	11325245	2	Vsnl1	54	1.95819	4.05e-20	0.396135	Brain
chr1	69108059	68032186	2	Erbb4	370	0.946436	4.05e-20	1.41854	Brain
chr10	70655963	70601049	2	D630013N20Rik	417	1.21902	4.05e-20	0.193562	Brain
chr17	57087782	57080066	2	Tubb4a	993	3.75642	4.3e-20	0.878444	Brain
chr7	16130300	16160511	1	Slc8a2	243	2.20138	4.5e-20	0.409398	Brain
chr1	66468447	66699148	1	Unc80	363	1.63896	4.94e-20	0.537998	Brain
chr9	16378231	15910193	2	Fat3	79	1.33328	5.08e-20	0.961466	Brain
chr18	43687773	43531408	2	Jakmip2	311	1.67381	5.96e-20	0.58008	Brain
chr10	123264076	123741204	1	Fam19a2	967	1.22755	6.73e-20	0.860148	Brain
chr9	103761837	103482936	2	Tmem108	1027	1.23244	7.17e-20	0.728185	Brain
chr2	94261399	94261300	2	Mir670	1050	2.14897	7.24e-20	0.706913	Brain
chr2	92401263	92383676	2	Mapk8ip1	1023	2.00405	7.28e-20	0.706169	Brain
chr15	84951623	84951526	2	Mir1249	597	1.86303	7.34e-20	1.21407	Brain
chr10	109010975	108497650	2	Syt1	858	1.68239	7.79e-20	2.03279	Brain
chr12	80518471	80603896	1	Galnt16	397	2.06514	8.38e-20	0.456609	Brain
chr6	45060061	47301388	1	Cntnap2	307	0.849667	8.73e-20	1.94284	Brain
chr12	75177332	74897217	2	Kcnh5	345	1.57819	1.11e-19	0.556699	Brain
chr17	55445717	55510412	1	St6gal2	930	2.28053	1.12e-19	0.372335	Brain
chr2	55435970	55598145	1	Kcnj3	551	1.33534	1.13e-19	0.46804	Brain
chr14	64455903	64122621	2	Msra	609	1.29568	1.16e-19	1.54627	Brain
chr3	34649995	34652461	1	Sox2	131	2.07497	1.19e-19	1.00208	Brain
chr17	10319361	10206471	2	Qk	58	1.35722	1.29e-19	1.16563	Brain
chrX	158043197	157821573	2	Cnksr2	981	1.78717	1.41e-19	0.619321	Brain
chr18	36939205	37187661	1	Pcdha2	213	1.59631	1.5e-19	0.394912	Brain
chr10	40883534	40938569	1	Wasf1	231	1.55396	1.53e-19	0.542378	Brain
chr15	102746909	102746441	2	Gm38436	882	1.70983	1.55e-19	0.866538	Brain
chr14	27622442	28478537	1	Erc2	151	1.5319	1.59e-19	1.71264	Brain
chr7	6730583	6967219	1	Usp29	122	1.27568	1.6e-19	0.668695	Brain
chr10	108700160	108699044	2	Gm5136	859	1.47641	1.65e-19	0.53101	Brain
chr9	75611325	75565621	2	Tmod2	836	1.98139	1.8e-19	0.501486	Brain
chr7	105581653	105558465	2	Apbb1	1557	1.9516	1.83e-19	0.505729	Brain
chr18	77565136	77456110	2	Rnf165	549	1.69467	1.84e-19	0.375735	Brain
chr1	182764906	182895654	1	Susd4	1260	1.75539	1.86e-19	0.448843	Brain
chr2	116900152	116912791	1	D330050G23Rik	1197	1.89643	2.09e-19	0.570243	Brain
chr2	83812728	83881358	1	Fam171b	727	2.04431	2.24e-19	0.365865	Brain
chr6	63256857	64666279	1	Grid2	479	0.823329	2.25e-19	1.38676	Brain
chr12	117151269	117144523	2	Gm10421	820	1.81155	2.34e-19	0.391717	Brain
chr4	36951744	35706647	2	Lingo2	141	0.934268	2.35e-19	1.59485	Brain
chr13	78198982	78188973	2	Nr2f1	699	1.88219	2.45e-19	0.73743	Brain
chr4	102759222	102972682	1	Sgip1	595	1.74649	2.49e-19	0.671618	Brain
chr18	36930285	37187661	1	Pcdha1	212	1.6035	2.56e-19	0.403835	Brain
chr1	66175329	66442583	1	Map2	362	1.25253	2.61e-19	0.691169	Brain
chr6	85513542	85511122	2	Egr4	635	2.96449	2.61e-19	0.390962	Brain
chr4	13743302	13895056	1	Runx1t1	58	1.28416	2.67e-19	0.478004	Brain
chr1	135607295	135434580	2	Nav1	839	1.09372	3e-19	0.623215	Brain
chr2	73775346	73610660	2	Chn1	666	1.66294	3.14e-19	0.509251	Brain
chr5	112392213	112385445	2	Asphd2	794	2.22999	3.41e-19	0.386683	Brain
chr11	87358994	87226906	2	Ppm1e	1097	1.67586	3.73e-19	0.460731	Brain
chr8	48674690	48225665	2	Tenm3	380	1.4809	3.83e-19	0.945803	Brain
chr6	107529726	107570228	1	Lrrn1	801	1.95721	4.3e-19	0.47959	Brain
chr15	74636318	74606028	2	Mroh4	299	1.35756	4.32e-19	0.224446	Brain
chr4	128260895	128260212	2	Hmgb4	935	2.37391	4.55e-19	0.349393	Brain
chr10	63430098	65003667	1	Ctnna3	391	0.589469	4.62e-19	1.03477	Brain
chr12	74284276	74295950	1	1700086L19Rik	343	2.54249	4.87e-19	0.316225	Brain
chr18	63708695	63989760	1	Wdr7	454	1.25169	4.93e-19	0.764058	Brain
chr4	70410435	70216855	2	Cdk5rap2	440	1.39526	5.02e-19	0.766381	Brain
chr16	28600043	28599935	2	Mir690	298	1.31464	5.48e-19	0.2981	Brain
chr17	49615172	49909847	1	Kif6	910	1.12498	5.52e-19	0.43259	Brain
chr13	69739897	69702832	2	Ube2ql1	639	2.11947	5.88e-19	0.393877	Brain
chr3	107101567	107115005	1	Kcna2	809	1.61801	5.94e-19	0.454841	Brain
chr1	172341210	172374085	1	Kcnj10	1142	2.36875	6.09e-19	0.861861	Brain
chr16	77646273	77646343	1	Mir125b-2	613	1.32791	6.87e-19	0.977558	Brain
chr6	85502994	85469574	2	Fbxo41	634	2.55203	6.87e-19	0.261145	Brain
chr15	79166066	79217383	1	Gm10863	460	2.69322	8.15e-19	1.15083	Brain
chr5	25759973	25850691	1	Actr3b	142	1.50661	8.2e-19	0.338735	Brain
chr17	25809085	25821265	1	Fbxl16	333	2.26315	8.36e-19	0.523291	Brain
chr10	64090255	63928497	2	Lrrtm3	392	1.15092	8.41e-19	0.384739	Brain
chr4	42916727	42941607	1	Phf24	206	2.23395	8.84e-19	0.315518	Brain
chr11	103649509	103650580	1	Rprml	1509	1.9749	8.92e-19	0.420333	Brain
chr3	34638464	34638542	1	Mir1897	130	3.36677	8.92e-19	0.944701	Brain
chr4	25800003	25609333	2	Fut9	103	1.33683	9.28e-19	0.588106	Brain
chr9	52679863	52798772	1	Gm1715	563	2.00821	9.29e-19	0.290215	Brain
chr12	99964499	100062682	1	Kcnk13	550	1.78088	9.52e-19	0.633096	Brain
chr15	84987971	84945720	2	5031439G07Rik	596	1.6748	1.01e-18	0.801564	Brain
chr7	40898324	40849153	2	A230077H06Rik	764	1.93443	1.1e-18	0.273612	Brain
chr8	65618040	66471637	1	2025-03-01	434	1.02597	1.12e-18	1.26255	Brain
chr4	128166597	128133523	2	Csmd2os	933	2.20769	1.23e-18	0.188948	Brain
chr5	146385006	146471125	1	Wasf3	1321	2.08087	1.4e-18	0.399578	Brain
chr18	60925632	60988152	1	Camk2a	415	1.63501	1.49e-18	0.558106	Brain
chr1	173367695	173334254	2	Cadm3	1164	1.54388	1.73e-18	0.335197	Brain
chr17	25570686	25565893	2	Sox8	320	2.76081	1.77e-18	0.820446	Brain
chr15	79804709	79786351	2	Nptxr	481	2.17281	1.85e-18	0.294875	Brain
chr10	58813359	59138916	1	Sh3rf3	317	1.37314	1.99e-18	0.616397	Brain
chr8	110721476	110741401	1	Mtss1l	959	1.91399	1.99e-18	0.471825	Brain
chr14	123627144	123276641	2	Nalcn	873	1.40992	2.02e-18	0.68907	Brain
chr19	41077113	41063420	2	Opalin	583	3.32288	2.04e-18	0.714667	Brain
chr7	6730419	6705960	2	Peg3	121	1.4474	2.27e-18	0.631233	Brain
chr17	37045966	37074305	1	Gabbr1	714	1.37841	2.47e-18	0.45819	Brain
chr12	87021340	87090041	1	Tmem63c	491	1.85659	2.87e-18	0.305159	Brain
chr5	112793292	112801701	1	1700095B10Rik	799	1.4463	2.97e-18	0.214374	Brain
chr3	32817626	32935257	1	Usp13	122	1.53779	3.18e-18	0.302978	Brain
chr8	73353540	72814598	2	Large1	583	1.1724	3.22e-18	0.93609	Brain
chr5	34288324	34194894	2	Zfyve28	257	1.56105	3.23e-18	0.477843	Brain
chr18	45268860	45685883	1	Kcnn2	328	1.37282	3.24e-18	0.768851	Brain
chr9	112234277	112348925	1	2900079G21Rik	1218	1.94801	3.37e-18	0.339504	Brain
chr19	59076069	58973358	2	Shtn1	776	1.76245	3.4e-18	0.528494	Brain
chr15	71727838	71445678	2	Fam135b	284	1.90627	3.45e-18	0.808646	Brain
chr2	93957100	93955810	2	Gm13889	1044	2.22275	3.61e-18	0.707866	Brain
chr3	73066351	73594830	1	Gm20754	325	1.13134	3.75e-18	0.767371	Brain
chr4	152477549	152390740	2	Kcnab2	1378	1.41121	3.75e-18	0.511452	Brain
chr12	109682197	109682273	1	Mir882	692	2.73945	3.82e-18	0.374484	Brain
chr19	4989971	4984355	2	Npas4	72	1.96619	3.87e-18	0.653297	Brain
chr15	37792428	37366175	2	Ncald	143	1.01787	4.23e-18	1.04132	Brain
chr12	103242146	103196908	2	Prima1	586	2.21671	4.27e-18	0.44991	Brain
chr14	70457517	70468824	1	Phyhip	685	2.02329	4.49e-18	0.472608	Brain
chr15	95162394	95097622	2	LOC100043315	692	2.37296	5.43e-18	0.259665	Brain
chr16	88290258	87895897	2	Grik1	645	1.26242	5.73e-18	0.803741	Brain
chr17	8434423	8442496	1	T	52	1.66854	6.42e-18	0.234869	Brain
chr1	83408200	83255781	2	Sphkap	491	1.21124	6.86e-18	0.271879	Brain
chr5	15934691	16374511	1	Cacna2d1	66	1.3674	6.97e-18	1.01993	Brain
chr2	163918683	163863881	2	Rims4	1791	2.44838	7.34e-18	0.381082	Brain
chr12	49382883	49386867	1	Foxg1	200	2.09019	7.4e-18	0.518223	Brain
chr9	34486126	35036307	1	Kirrel3	250	1.27745	7.49e-18	1.1413	Brain
chr8	16168838	16168757	2	Mir3106	114	1.41694	7.97e-18	0.312751	Brain
chr2	52857868	53134202	1	Fmnl2	546	0.853862	8.14e-18	0.661638	Brain
chr12	5375870	5416305	1	2810032G03Rik	28	1.76552	8.49e-18	0.264343	Brain
chr14	68125004	68119545	2	Nefm	653	2.1818	9.47e-18	0.372152	Brain
chr17	49564337	49456022	2	Daam2	909	1.38055	9.48e-18	0.41605	Brain
chr8	70120844	70093085	2	Ncan	473	2.10076	1.04e-17	0.312355	Brain
chr17	87797994	87745821	2	Kcnk12	1165	2.01603	1.09e-17	0.273998	Brain
chr11	35121456	35708507	1	Slit3	236	1.02947	1.1e-17	0.963566	Brain
chr5	66676497	66626495	2	Uchl1os	422	1.9454	1.11e-17	0.301814	Brain
chr10	81025377	81019590	2	Diras1	636	3.98599	1.13e-17	0.521106	Brain
chr15	89499857	89560261	1	Shank3	661	1.03922	1.16e-17	0.25806	Brain
chr9	94751829	94751890	1	Mir7656	948	1.65132	1.23e-17	0.512426	Brain
chr15	41447482	41861048	1	Oxr1	170	0.925847	1.23e-17	1.10194	Brain
chr2	65022766	64912478	2	Grb14	592	1.34543	1.25e-17	0.679898	Brain
chr4	86053915	86428382	1	Adamtsl1	479	1.36885	1.39e-17	0.891849	Brain
chr5	22746193	23275597	1	Lhfpl3	97	1.39673	1.47e-17	0.80113	Brain
chr4	140246811	140026852	2	Igsf21	1184	1.72852	1.52e-17	0.682149	Brain
chr11	93098410	93601751	1	Car10	1149	1.79332	1.62e-17	0.97354	Brain
chr2	29845727	29845631	2	Mir219a-2	325	4.30909	1.62e-17	1.32663	Brain
chr2	136713450	136782428	1	Snap25	1480	1.83584	1.69e-17	0.526364	Brain
chr2	143547837	143535476	2	Pcsk2os1	1498	1.86895	1.71e-17	0.315369	Brain
chr2	165234737	165111507	2	Cdh22	1849	1.72303	1.71e-17	0.343321	Brain
chr11	97598511	97622893	1	2410003L11Rik	1256	2.33496	1.72e-17	0.634837	Brain
chr7	29304005	29317586	1	Dpf1	613	1.62507	1.79e-17	0.691598	Brain
chr17	80944632	81001816	1	Tmem178	1120	1.59251	1.83e-17	0.381966	Brain
chr5	117414002	117767996	1	Ksr2	889	1.7151	1.97e-17	0.91085	Brain
chr14	13284780	13615469	1	Synpr	46	1.32706	2.02e-17	0.485747	Brain
chr12	109618258	109618336	1	Mir370	686	3.28273	2.23e-17	0.338829	Brain
chr9	106656109	106644534	2	Grm2	1070	2.87032	2.31e-17	0.287614	Brain
chr5	110544355	110621383	1	Galnt9	769	1.94584	2.39e-17	0.308353	Brain
chr11	29374172	29510808	1	Ccdc88a	185	1.53527	2.41e-17	0.586819	Brain
chr1	158505625	158505733	1	Mir488	974	1.92426	2.58e-17	0.592956	Brain
chr3	117575227	117689508	1	Plppr5	897	1.43199	2.72e-17	0.39503	Brain
chr8	103603799	103680382	1	4933400L20Rik	819	1.49664	2.91e-17	0.214293	Brain
chr11	79504082	79500982	2	Omg	966	2.4968	3.02e-17	0.603883	Brain
chr12	11438233	11444812	1	4930511A02Rik	55	2.42863	3.08e-17	0.274438	Brain
chr9	4796234	4417893	2	Gria4	9	1.28713	3.56e-17	0.795518	Brain
chr3	107458898	107438303	2	Kcnc4	817	1.93088	3.6e-17	0.325474	Brain
chr15	72546279	72512119	2	Kcnk9	286	1.94428	3.72e-17	0.289805	Brain
chr6	54566382	54508816	2	Scrn1	410	1.83154	3.73e-17	0.273138	Brain
chr7	3423445	3421665	2	3300002P13Rik	14	2.23117	3.8e-17	0.299313	Brain
chr13	12106945	11553103	2	Ryr2	37	0.912498	3.81e-17	0.812819	Brain
chr8	125898317	125751508	2	Pcnx2	1153	1.90692	4.08e-17	0.528805	Brain
chr1	57214996	57200645	2	BC055402	278	1.90093	4.17e-17	0.354498	Brain
chr1	85928483	85931756	1	4933407L21Rik	510	2.65589	4.18e-17	0.52752	Brain
chr3	17795662	17795770	1	Mir124a-2	52	1.93475	4.18e-17	0.739683	Brain
chr7	122671744	122769393	1	Cacng3	1783	1.50127	4.43e-17	0.405159	Brain
chr8	23669661	24063117	1	Zmat4	216	1.50874	4.68e-17	0.860205	Brain
chr18	77281958	77442257	1	Loxhd1	548	1.66903	5.05e-17	0.322181	Brain
chr14	63727189	63727267	1	Mir598	600	1.94037	5.29e-17	0.359219	Brain
chr7	57590518	57828802	1	Gabrb3	1035	1.32362	5.5e-17	0.606307	Brain
chr4	152476706	152563184	1	Nphp4	1379	1.36467	5.52e-17	0.40152	Brain
chr11	53480195	53476578	2	Sowaha	400	1.71416	5.61e-17	0.752062	Brain
chr4	128261044	128262990	1	Hmgb4os	934	2.23639	5.79e-17	0.234335	Brain
chr15	40655042	41104592	1	Zfpm2	169	1.12487	5.82e-17	0.835966	Brain
chr5	9375704	9375779	1	Mir879	40	1.86339	6.4e-17	0.423558	Brain
chr12	105453856	105493095	1	D430019H16Rik	636	1.61302	6.67e-17	0.235813	Brain
chr7	118995211	118972040	2	Gprc5b	1731	1.7981	6.72e-17	0.649438	Brain
chr16	42303469	42303362	2	Mir6540	437	1.98012	6.79e-17	0.364916	Brain
chr15	13173675	13028699	2	Cdh6	70	1.44106	6.97e-17	0.399668	Brain
chr15	78119280	77993623	2	Cacng2	419	1.93408	6.98e-17	0.403199	Brain
chr6	77242717	77257791	1	Lrrtm1	555	1.77977	7.18e-17	0.327932	Brain
chr17	11883189	11863070	2	D17Ertd648e	64	2.53134	7.9e-17	0.244546	Brain
chr4	124657646	124660655	1	Pou3f1	874	1.62317	8.1e-17	0.545974	Brain
chr13	18948351	19150919	1	Amph	75	1.41882	8.26e-17	0.463574	Brain
chr7	3394042	3415605	1	Cacng8	11	2.08933	9.15e-17	0.240612	Brain
chr14	38898302	38958794	1	Nrg3os	254	1.73173	9.36e-17	0.311337	Brain
chr3	158562221	158082895	2	Lrrc7	1137	1.36207	1.06e-16	0.963988	Brain
chr11	32101228	32095259	2	Gm12108	207	1.65086	1.06e-16	0.401233	Brain
chr14	103650243	103704802	1	Slain1	799	1.5172	1.37e-16	0.658536	Brain
chr14	63606530	63820411	1	Xkr6	599	1.54915	1.38e-16	0.486134	Brain
chr7	123500449	123478631	2	Zkscan2	1791	2.59298	1.52e-16	0.251773	Brain
chr9	121777607	121783819	1	Klhl40	1304	3.19768	1.54e-16	0.339484	Brain
chr7	96801549	96791433	2	Gm15413	1296	1.54065	1.57e-16	0.653919	Brain
chr2	92915101	92956051	1	Syt13	1031	1.84431	1.62e-16	0.315076	Brain
chr11	81860677	81894582	1	5530401A14Rik	995	1.40971	1.63e-16	0.218928	Brain
chr6	28831747	28828126	2	Lrrc4	112	1.76381	1.65e-16	0.931399	Brain
chr2	132781278	132795072	1	Chgb	1463	2.46783	1.66e-16	0.271363	Brain
chr7	96341964	96339483	2	Gm15412	1295	1.5642	1.81e-16	0.321044	Brain
chr3	85467377	85467498	1	Mir466k	378	2.01428	1.9e-16	0.930729	Brain
chr17	56242988	56243098	1	Mir7b	955	2.09719	1.92e-16	0.553837	Brain
chr9	22052023	22015005	2	Elavl3	191	1.62546	1.92e-16	0.434964	Brain
chr15	94404350	94270163	2	Adamts20	686	1.49681	1.92e-16	0.411396	Brain
chr3	88215171	88215257	1	Mir3093	419	3.08785	1.98e-16	0.893588	Brain
chr19	41206774	41083981	2	Tll2	584	1.66872	2e-16	0.36006	Brain
chr7	126082411	125878419	2	Gsg1l	1802	1.55241	2.01e-16	0.451183	Brain
chr1	63769267	63754909	2	4933402D24Rik	341	1.97696	2.06e-16	0.241381	Brain
chr8	29219636	28646717	2	Unc5d	267	1.32479	2.1e-16	0.921797	Brain
chr7	81493925	81460399	2	Ap3b2	1193	2.39234	2.18e-16	0.244353	Brain
chr12	105336594	105383932	1	Tunar	634	1.82639	2.24e-16	0.216783	Brain
chr1	42952872	43035449	1	Gpr45	209	1.59642	2.25e-16	0.247366	Brain
chr8	123860209	123840844	2	Ccsap	1125	1.24433	2.33e-16	0.39143	Brain
chr14	68123752	68131371	1	A230070E04Rik	652	2.32577	2.39e-16	0.270418	Brain
chr9	60713121	60738801	1	Larp6	684	2.35423	2.51e-16	0.475944	Brain
chr5	142608752	142563480	2	Mmd2	1253	1.82975	2.56e-16	0.382492	Brain
chr7	36698118	36773457	1	Tshz3	750	1.32905	2.59e-16	0.328384	Brain
chr2	67675457	67675516	1	Mir7224	607	1.61828	2.65e-16	0.79347	Brain
chr12	37880174	38633410	1	Dgkb	180	0.925002	2.7e-16	0.800353	Brain
chr19	47014698	47024358	1	Ina	696	2.359	2.94e-16	0.286149	Brain
chr5	116288985	116125581	2	Ccdc60	878	1.58334	3.51e-16	0.194839	Brain
chr18	32378284	32359057	2	A830052D11Rik	135	1.97746	3.54e-16	0.726665	Brain
chr7	132154741	132042810	2	Cpxm2	1947	1.45968	3.6e-16	0.290974	Brain
chr1	154725920	154392519	2	Cacna1e	944	1.58993	3.64e-16	0.84646	Brain
chr14	66868600	66802864	2	Dpysl2	638	1.03669	4.06e-16	0.87483	Brain
chr1	17145373	17164271	1	Gdap1	61	2.00757	4.08e-16	0.318404	Brain
chr5	112228948	112213228	2	Miat	786	1.75571	4.14e-16	0.31708	Brain
chr9	94669892	95230452	1	Slc9a9	947	0.739582	4.43e-16	0.747683	Brain
chr2	65668725	65767447	1	Scn2a	597	1.69134	4.56e-16	0.304209	Brain
chr16	77599657	77599750	1	Mirlet7c-1	612	1.63385	4.58e-16	0.670954	Brain
chr15	95654771	95623563	2	Dbx2	693	2.03841	4.58e-16	0.242962	Brain
chr15	91049951	90933275	2	Kif21a	670	1.5299	4.8e-16	0.729144	Brain
chr2	107290589	107298504	1	Kcna4	1113	1.60482	4.84e-16	0.358775	Brain
chr8	114205640	114374070	1	Vat1l	1002	1.73708	5.08e-16	0.304638	Brain
chr7	139086001	139101795	1	Dpysl4	1992	3.13329	5.15e-16	0.215777	Brain
chr2	119797740	119818104	1	Tyro3	1251	2.32909	5.27e-16	0.56808	Brain
chr12	108371153	108539564	1	Eml1	654	1.20527	5.37e-16	0.695697	Brain
chr13	78198017	78236564	1	A830082K12Rik	700	1.61895	5.57e-16	0.427287	Brain
chr9	58370504	58374183	1	1700072B07Rik	659	2.26592	5.86e-16	0.263038	Brain
chr5	19226555	19202368	2	4921504A21Rik	73	1.43421	5.91e-16	0.388311	Brain
chr11	65162961	65002039	2	Arhgap44	603	1.5367	6.14e-16	0.409498	Brain
chr14	76010865	75896937	2	Gtf2f2	731	1.36171	6.17e-16	0.545661	Brain
chr18	43059471	42645221	2	Ppp2r2b	308	1.15796	6.21e-16	0.853239	Brain
chr10	11082331	10686059	2	Grm1	43	1.41171	6.37e-16	0.725265	Brain
chr5	149528679	149611894	1	Wdr95	1367	1.33389	6.48e-16	0.312763	Brain
chr5	14514918	14863459	1	Pclo	53	1.04159	6.64e-16	0.63409	Brain
chr2	145554982	145549455	2	Gm14092	1521	2.11182	6.67e-16	0.498574	Brain
chr1	124045559	123332138	2	Dpp10	723	0.95428	6.75e-16	0.952894	Brain
chr2	163225454	163323102	1	Tox2	1775	1.48398	7e-16	0.38495	Brain
chr6	121473678	121372927	2	Iqsec3	939	1.51163	7e-16	0.245616	Brain
chr13	111255013	111257749	1	Actbl2	874	1.81825	7.38e-16	0.466331	Brain
chr5	127030789	127088529	1	4933438B17Rik	1028	1.28233	7.56e-16	0.122892	Brain
chr12	28623330	28594172	2	Colec11	118	2.11492	7.62e-16	0.251855	Brain
chr1	17097889	16994938	2	Jph1	60	1.89614	8.39e-16	0.537594	Brain
chr16	5975587	5998496	1	1700123O21Rik	49	2.19133	9.51e-16	0.251542	Brain
chr5	113650390	113612355	2	Cmklr1	810	1.14761	9.53e-16	0.213426	Brain
chr6	119236526	119352407	1	Cacna2d4	910	1.3951	1.03e-15	0.393173	Brain
chr13	14523226	14226438	2	Hecw1	57	1.48821	1.05e-15	0.453886	Brain
chr14	60378286	60381003	1	Amer2	557	1.93602	1.05e-15	0.706998	Brain
chr4	148160668	148166417	1	Fbxo2	1312	1.42833	1.07e-15	0.981384	Brain
chr4	21931326	22001461	1	Faxc	93	1.71613	1.08e-15	0.375526	Brain
chr7	139683815	139600914	2	Cfap46	1998	1.56025	1.15e-15	0.352211	Brain
chr11	97450160	97502400	1	Arhgap23	1253	1.17114	1.16e-15	0.688498	Brain
chr14	108914239	108909988	2	Slitrk1	816	1.22875	1.2e-15	0.479737	Brain
chr5	66745840	67057159	1	Limch1	424	0.886709	1.23e-15	0.671907	Brain
chr10	27616942	26981285	2	Lama2	163	0.613841	1.32e-15	0.52051	Brain
chr11	81573539	81572502	2	1700071K01Rik	994	1.93294	1.47e-15	0.254488	Brain
chr11	107996848	107996916	1	Mir7223	1575	1.43404	1.49e-15	0.62162	Brain
chr1	77496768	77496653	2	Mir6352	461	1.29144	1.52e-15	0.471163	Brain
chr6	42710071	42669466	2	Tcaf1	285	1.87624	1.55e-15	0.384597	Brain
chr11	67695326	67703355	1	Rcvrn	628	2.89623	1.71e-15	0.212859	Brain
chr5	100159808	100077872	2	Tmem150c	651	1.22971	1.72e-15	0.235647	Brain
chr2	130840145	130706200	2	4930402H24Rik	1427	1.39961	2.31e-15	0.668261	Brain
chr11	35616816	35616925	1	Mir218-2	237	1.45457	2.51e-15	0.39864	Brain
chr15	68258856	68083738	2	Zfat	277	0.891414	2.8e-15	0.524801	Brain
chr4	107684162	107676290	2	Dmrtb1	637	2.10303	2.84e-15	0.326864	Brain
chr5	36204021	36206568	1	Psapl1	288	2.918	2.93e-15	0.628422	Brain
chr6	80018877	80810143	1	Lrrtm4	565	1.01363	3.06e-15	0.998442	Brain
chr16	89571183	89570176	2	Krtap11-1	679	1.75031	3.14e-15	0.328046	Brain
chr7	4119530	4135407	1	Ttyh1	34	1.66336	3.16e-15	0.542743	Brain
chr12	74297474	74300468	1	Dbpht2	344	1.82225	3.22e-15	0.344181	Brain
chr4	102087741	102607262	1	Pde4b	594	0.858883	3.69e-15	1.26202	Brain
chr8	94012640	93971588	2	Amfr	763	1.08797	3.7e-15	0.409922	Brain
chr6	136327539	136329983	1	Gm8994	1197	1.18984	3.73e-15	0.267191	Brain
chr1	157412595	157135183	2	Rasal2	968	0.913935	3.74e-15	0.595522	Brain
chr14	103699432	103692983	2	Slain1os	800	1.57327	3.91e-15	0.419831	Brain
chr15	89591923	89582527	2	Rabl2	663	1.79669	3.91e-15	0.380962	Brain
chr12	28582483	28553755	2	Allc	117	2.42176	3.93e-15	0.172299	Brain
chr3	118433857	118433929	1	Mir137	899	1.29965	4.17e-15	0.746649	Brain
chr15	79164506	79154913	2	Sox10	459	2.85556	4.25e-15	0.666899	Brain
chr3	154711133	154749012	1	Erich3	1122	1.26674	4.45e-15	0.223932	Brain
chr12	40446053	40846495	1	Dock4	190	0.789671	4.6e-15	0.911668	Brain
chr15	39745930	39760938	1	Dcstamp	161	1.39332	4.86e-15	0.169426	Brain
chr1	20890473	20888650	2	6720483E21Rik	79	1.22888	5.46e-15	0.486948	Brain
chr12	109636012	109636080	1	AF357425	687	3.82576	5.46e-15	0.319251	Brain
chr11	66168013	66301237	1	Gm12296	610	1.75325	5.46e-15	0.186636	Brain
chr18	36952648	37841873	1	Gm37013	216	0.803122	5.56e-15	0.776759	Brain
chr11	53519736	53548459	1	2025-09-08	401	1.36924	5.7e-15	0.353514	Brain
chr18	36967631	37841873	1	Gm38666	219	0.797134	5.76e-15	0.762584	Brain
chr18	36973802	37841873	1	Gm38667	221	0.800194	5.94e-15	0.762623	Brain
chr15	98167806	98170134	1	Ccdc184	720	1.20707	6.11e-15	0.326438	Brain
chr3	107555073	107553698	2	Ubl4b	819	1.64961	6.3e-15	0.273946	Brain
chr3	85317519	85332027	1	1700036G14Rik	377	1.72264	6.35e-15	0.264408	Brain
chr14	55055493	55098995	1	Thtpa	455	1.3287	6.47e-15	0.773588	Brain
chr16	74410912	73892306	2	Robo2	598	0.833178	6.5e-15	0.64075	Brain
chr19	41743856	41600257	2	Slit1	590	1.64728	7.12e-15	0.550626	Brain
chr8	31089662	31097047	1	Dusp26	269	1.69297	7.29e-15	0.515162	Brain
chr17	8372396	8422728	1	T2	50	1.51278	7.29e-15	0.33607	Brain
chr9	58455173	58469623	1	4930461G14Rik	660	1.8086	8.12e-15	0.282454	Brain
chr6	71707681	71810710	1	Reep1	523	1.76084	8.43e-15	0.432596	Brain
chr8	32950026	32888505	2	Gm3985	277	1.59718	8.57e-15	0.214355	Brain
chr3	105452955	105441595	2	Kcnd3os	782	1.03335	8.59e-15	0.179797	Brain
chr4	91373363	91373284	2	Mir6402	537	2.05782	9.39e-15	0.628697	Brain
chr7	100285520	100319699	1	P4ha3	1353	1.83049	9.8e-15	0.229562	Brain
chr11	71940122	71928471	2	4930401O10Rik	774	1.93906	1.02e-14	0.248946	Brain
chr14	119138265	119869815	1	Hs6st3	845	1.18837	1.02e-14	0.9071	Brain
chr7	122289125	122634402	1	Prkcb	1782	1.06364	1.09e-14	0.977871	Brain
chr10	26078255	26079447	1	Gm9767	158	1.62011	1.1e-14	0.233803	Brain
chr13	25269996	25252039	2	Nrsn1	231	1.39552	1.14e-14	0.183518	Brain
chr7	140154659	140150628	2	Sprn	2017	2.87274	1.19e-14	0.203807	Brain
chr3	153973436	154271722	1	Slc44a5	1117	1.22632	1.27e-14	0.407371	Brain
chr7	61928195	61705850	2	A230057D06Rik	1047	1.0279	1.37e-14	0.349851	Brain
chr9	50233182	50232523	2	2310003N18Rik	525	1.44602	1.38e-14	0.424532	Brain
chr2	92599707	92615252	1	Chst1	1030	1.18531	1.41e-14	0.249143	Brain
chr14	84443563	84537060	1	Pcdh17	769	1.00496	1.49e-14	0.366058	Brain
chr14	33589270	33640754	1	Ptpn20	218	1.63521	1.59e-14	0.231873	Brain
chr3	28419943	28420018	1	Mir466q	87	1.45425	1.71e-14	0.454058	Brain
chr10	40883143	40831621	2	Cdc40	230	1.23292	1.79e-14	0.398372	Brain
chr15	72034227	71798476	2	Col22a1	285	1.05787	1.81e-14	0.280064	Brain
chr2	168269331	168261698	2	Kcng1	1892	1.8372	1.82e-14	0.251783	Brain
chr2	143078492	143081700	1	Otor	1497	1.44661	1.91e-14	0.307199	Brain
chr7	141949751	142004247	1	Brsk2	2101	0.915884	2.02e-14	0.351269	Brain
chr6	115134902	115282626	1	Syn2	856	1.32483	2.07e-14	0.474074	Brain
chr14	55222007	55241440	1	Dhrs2	460	1.58091	2.15e-14	0.301619	Brain
chr9	62677855	62783979	1	Itga11	700	1.64343	2.2e-14	0.375333	Brain
chr7	19176614	19206482	1	Eml2	315	1.80952	2.24e-14	0.52296	Brain
chr16	45724531	45711230	2	Tagln3	474	2.29007	2.27e-14	0.23455	Brain
chr18	67610790	67488209	2	Spire1	487	1.33047	2.37e-14	0.439711	Brain
chr11	58954685	58955192	1	Hist3h2a	494	1.40846	2.49e-14	1.26202	Brain
chr7	59678878	59619158	2	Ipw	1039	1.57021	2.65e-14	0.18192	Brain
chr1	75375297	75432314	1	Speg	449	1.47183	2.68e-14	0.288362	Brain
chr11	61453992	61448417	2	Rnf112	561	2.21254	2.76e-14	0.458496	Brain
chr1	174501825	174822729	1	Fmn2	1193	1.12063	2.78e-14	0.586229	Brain
chr15	44881394	44884743	1	A930017M01Rik	185	1.48998	2.79e-14	0.342046	Brain
chr2	34107735	34018289	2	C230014O12Rik	428	1.27189	2.79e-14	0.23959	Brain
chr14	66911208	66920061	1	Pnma2	640	1.85553	2.82e-14	0.364345	Brain
chr8	126139382	126395978	1	Slc35f3	1157	1.31421	2.98e-14	0.413807	Brain
chr12	46818775	46694517	2	Nova1	199	1.19113	3e-14	0.491693	Brain
chr11	42000714	41910190	2	Gabrg2	251	1.55483	3.11e-14	0.361506	Brain
chr5	113337645	113337590	2	Mir7230	807	5.29819	3.11e-14	0.685323	Brain
chr8	123411564	123422010	1	Tubb3	1116	1.92612	3.16e-14	0.54505	Brain
chr15	93927111	93904856	2	9430014N10Rik	684	1.70576	3.51e-14	0.295301	Brain
chr14	105589549	105594928	1	9330188P03Rik	811	1.89623	3.67e-14	0.680677	Brain
chr17	48932582	49097590	1	Lrfn2	905	1.50733	3.77e-14	0.507401	Brain
chr2	179442431	179899375	1	Cdh4	1974	1.28981	3.8e-14	0.685795	Brain
chr3	45378260	45280439	2	2610316D01Rik	186	1.54322	3.93e-14	0.353667	Brain
chr14	55510448	55517431	1	Cpne6	463	2.00075	3.96e-14	0.173861	Brain
chr7	44484517	44485413	1	5430431A17Rik	850	2.72143	3.99e-14	0.870084	Brain
chr5	122049851	121860216	2	Cux2	949	1.09626	4.04e-14	0.579319	Brain
chr2	33887946	33729956	2	Mvb12b	426	1.0162	4.05e-14	0.519845	Brain
chr2	140395430	142390050	1	Macrod2	1492	0.634835	4.08e-14	1.69117	Brain
chr14	18893627	18573577	2	Ube2e2	67	0.914108	4.09e-14	0.538767	Brain
chr8	109494027	109542642	1	Pmfbp1	937	1.15377	4.2e-14	0.12549	Brain
chr7	92119511	92092206	2	4930567K12Rik	1284	1.30319	4.31e-14	0.263795	Brain
chr1	55405946	55754285	1	Plcl1	272	1.18829	4.35e-14	1.13045	Brain
chr3	81036416	81214031	1	Pdgfc	348	0.983044	4.41e-14	0.495631	Brain
chr12	106447666	106442652	2	1700121N20Rik	645	1.94919	4.59e-14	0.294586	Brain
chr8	103347534	103343878	2	1600027J07Rik	818	1.35473	4.59e-14	0.384713	Brain
chr3	5218554	5415855	1	Zfhx4	4	1.44971	4.66e-14	0.651322	Brain
chr7	57510059	57407669	2	Gabra5	1033	1.75408	4.67e-14	0.379887	Brain
chrX	135840393	135891081	1	Bhlhb9	810	1.09387	4.71e-14	0.171546	Brain
chr13	84064774	84025297	2	Gm17750	714	1.02175	4.72e-14	0.244231	Brain
chr2	29827389	29844996	1	Urm1	323	2.0277	4.83e-14	0.949957	Brain
chr4	134450171	134448765	2	1700021N21Rik	1074	1.71126	5.09e-14	0.435916	Brain
chr4	127970841	127927592	2	CK137956	931	1.95872	5.14e-14	0.143942	Brain
chr8	87472592	87468853	2	Cbln1	721	1.9992	5.14e-14	0.382249	Brain
chr7	81454758	81347026	2	Cpeb1	1192	0.957484	5.26e-14	0.232944	Brain
chr7	56019573	55978484	2	Nipa1	1028	1.47528	5.37e-14	0.248745	Brain
chr3	123690852	123526166	2	Ndst3	932	1.10334	5.4e-14	0.252416	Brain
chr10	106602480	106555195	2	4930532I03Rik	848	0.967789	5.53e-14	0.191161	Brain
chr6	33249150	33972943	1	Exoc4	169	0.808148	5.59e-14	0.797261	Brain
chr11	107915055	107874605	2	Cacng5	1573	1.71244	5.65e-14	0.188464	Brain
chr5	128736246	128755474	1	Piwil1	1037	1.9216	5.92e-14	0.171998	Brain
chr6	118880158	118885543	1	4931430N09Rik	908	1.23424	6.13e-14	0.233476	Brain
chr3	89520164	89672494	1	Kcnn3	484	1.44542	6.39e-14	0.525741	Brain
chr7	44384126	44400030	1	Syt3	845	1.78431	6.71e-14	0.435857	Brain
chr12	105403760	105394856	2	Gm2721	635	1.15186	6.84e-14	0.0906545	Brain
chr1	137966455	137966718	1	Mir181a-1	865	1.04727	7e-14	0.715404	Brain
chr18	80364254	80294544	2	Kcng2	568	1.36457	7.04e-14	0.217749	Brain
chr18	52767811	52915931	1	Sncaip	364	0.823916	7.09e-14	0.256337	Brain
chr7	84410038	84246275	2	Arnt2	1223	1.20647	7.27e-14	0.609759	Brain
chr17	27655591	27711117	1	Pacsin1	392	1.40369	7.3e-14	0.396356	Brain
chr7	144175520	144422675	1	Shank2	2156	1.51293	7.5e-14	0.728979	Brain
chr19	22750605	22750672	1	Mir204	420	1.36893	7.62e-14	0.266353	Brain
chr14	15438987	15357515	2	Lrrc3b	56	1.26584	7.85e-14	0.237068	Brain
chr14	84476424	84451476	2	9630013A20Rik	770	1.11413	7.87e-14	0.247054	Brain
chr11	50602085	50807573	1	Adamts2	349	1.08339	8.18e-14	0.372893	Brain
chr2	28084878	28076479	2	Fcnb	294	1.43004	8.46e-14	0.251383	Brain
chr1	74885408	74881509	2	Fev	426	1.71781	8.75e-14	0.164361	Brain
chr1	11414105	11975902	1	A830018L16Rik	34	1.19903	8.81e-14	0.672363	Brain
chr11	116918863	116986944	1	Mgat5b	1712	1.39057	9.01e-14	0.356781	Brain
chr15	79834333	79823898	2	Cbx6	483	1.55758	9.2e-14	0.489311	Brain
chr11	17051584	17079372	1	Cnrip1	122	1.59711	9.62e-14	0.198697	Brain
chr5	49524904	48389503	2	Kcnip4	356	1.05315	1.01e-13	1.54628	Brain
chr7	109083331	109034319	2	Ric3	1650	1.65545	1.09e-13	0.201361	Brain
chr4	49845769	49661611	2	Grin3a	316	1.32537	1.12e-13	0.371462	Brain
chr12	13269127	13583811	1	Nbas	63	1.09574	1.13e-13	0.593269	Brain
chr6	32511141	32515576	1	Plxna4os1	167	0.979173	1.14e-13	0.250952	Brain
chr8	93719975	93707015	2	Gm30606	760	1.59458	1.14e-13	0.289408	Brain
chr5	127170565	127184356	1	4930572K03Rik	1029	1.69686	1.15e-13	0.165512	Brain
chr2	92592206	92592277	1	Mir7221	1028	1.3968	1.16e-13	0.275904	Brain
chr14	24004991	24005837	1	4930519K11Rik	114	1.58348	1.18e-13	0.445384	Brain
chr5	42067960	42216784	1	Gm16223	328	1.2377	1.18e-13	0.253681	Brain
chrX	136822746	136838582	1	Plp1	831	2.49055	1.2e-13	0.603113	Brain
chr4	22488366	22482095	2	Pou3f2	95	2.16278	1.2e-13	0.432038	Brain
chrX	143933219	143855842	2	Dcx	882	1.7674	1.2e-13	0.208574	Brain
chr3	85574129	85654470	1	Gatb	379	1.05685	1.22e-13	0.354115	Brain
chr11	104186327	104191166	1	Sppl2c	1517	2.25569	1.24e-13	0.252687	Brain
chr1	80758553	80501068	2	Dock10	477	0.651335	1.25e-13	0.459598	Brain
chr6	29022619	29022691	1	Mir129-1	113	1.63903	1.26e-13	0.557867	Brain
chr13	76384961	77031810	1	Mctp1	694	0.856252	1.3e-13	0.687928	Brain
chr7	65582031	65619347	1	BC046251	1079	2.10979	1.31e-13	0.337134	Brain
chr5	113724772	113692424	2	1700069L16Rik	811	1.55058	1.43e-13	0.171387	Brain
chr17	25717172	25719102	1	Gng13	322	1.90376	1.47e-13	0.30415	Brain
chr10	43174530	43002500	2	Sobp	252	1.48658	1.55e-13	0.501807	Brain
chr1	20890622	20938756	1	Paqr8	78	1.57644	1.56e-13	0.441094	Brain
chr18	37264998	37267454	1	Pcdhb1	229	1.37559	1.67e-13	0.152749	Brain
chr9	51765352	51853059	1	Arhgap20	554	1.77472	1.68e-13	0.361783	Brain
chr15	88600302	88601669	1	Zdhhc25	624	1.42537	1.7e-13	0.279004	Brain
chr11	7063489	7178506	1	Adcy1	93	1.39355	1.74e-13	0.366456	Brain
chr11	77930839	77979052	1	Sez6	918	1.63201	1.85e-13	0.304223	Brain
chr10	23350786	23104168	2	Eya4	122	1.20173	2.08e-13	0.389978	Brain
chr1	165091930	165066617	2	4930568G15Rik	1038	1.52261	2.21e-13	0.355253	Brain
chr14	79771312	79766772	2	Pcdh8	766	1.53808	2.21e-13	0.267801	Brain
chr11	68691915	68816624	1	Myh10	640	1.44757	2.25e-13	0.570084	Brain
chr7	3424662	3435667	1	Cacng6	13	2.40287	2.26e-13	0.144751	Brain
chr3	81802025	81805161	1	A830029E22Rik	349	1.52956	2.29e-13	0.387291	Brain
chr1	33907767	33852052	2	Bend6	123	1.65739	2.35e-13	0.297281	Brain
chr12	34917095	34047582	2	Hdac9	162	0.721848	2.38e-13	1.00624	Brain
chr10	122678762	122945795	1	Ppm1h	962	0.782845	2.45e-13	0.770195	Brain
chr2	25863795	25918273	1	Kcnt1	240	1.78893	2.54e-13	0.248793	Brain
chr6	55451978	55501455	1	Adcyap1r1	424	1.40628	2.59e-13	0.332309	Brain
chr11	67327103	67371502	1	Myh13	625	1.54427	2.63e-13	0.170817	Brain
chr12	109709060	109709125	1	Mir379	693	2.48144	2.65e-13	0.32195	Brain
chr11	107794464	107734780	2	Cacng4	1572	1.74056	2.68e-13	0.223783	Brain
chr9	83806305	83778692	2	Elovl4	889	2.01217	2.7e-13	0.327092	Brain
chr9	113741473	113919697	1	Clasp2	1221	1.09878	2.72e-13	0.6184	Brain
chr7	34812711	34674468	2	Chst8	731	1.16768	2.76e-13	0.432881	Brain
chr19	60468304	60466733	2	Prlhr	787	1.77827	2.81e-13	0.275514	Brain
chr5	5380251	4803384	2	Cdk14	16	0.880132	2.81e-13	0.820155	Brain
chr12	109656345	109656415	1	DQ267102	691	1.595	2.9e-13	0.24753	Brain
chr9	75684056	75643366	2	Scg3	838	1.56247	2.92e-13	0.274406	Brain
chr2	21367567	21830544	1	Gpr158	149	1.04805	2.95e-13	0.58512	Brain
chr6	22875502	23052916	1	Ptprz1	83	0.92034	2.95e-13	0.260221	Brain
chr11	42182930	42130939	2	Gabra1	252	1.41108	3.09e-13	0.276889	Brain
chr15	82274935	82294442	1	2025-09-03	543	1.90003	3.09e-13	0.259791	Brain
chr7	19181465	19181562	1	Mir330	316	1.97623	3.32e-13	1.23084	Brain
chr7	139582797	139579376	2	Nkx6-2	1997	2.86411	3.44e-13	0.560371	Brain
chr16	60605531	59653483	2	Epha6	574	0.981242	3.53e-13	1.14567	Brain
chr15	27466677	27594909	1	Ank	87	0.914999	3.7e-13	0.657755	Brain
chr14	75455982	75526141	1	Siah3	723	1.35587	3.71e-13	0.268227	Brain
chr5	118169764	118189478	1	Hrk	894	2.73789	3.88e-13	0.229628	Brain
chr11	30026033	29743051	2	Eml6	191	1.10939	3.92e-13	0.658673	Brain
chr2	130012340	130050399	1	Tgm3	1400	1.27413	3.99e-13	0.147305	Brain
chr15	39857470	39768485	2	Dpys	162	1.34323	4.12e-13	0.379715	Brain
chr9	106570967	106568319	2	Iqcf4	1068	2.07717	4.19e-13	0.280361	Brain
chr1	32172806	32657738	1	Khdrbs2	114	1.04687	4.19e-13	0.691006	Brain
chr1	63200358	63314575	1	Zdbf2	336	1.69199	4.34e-13	0.323114	Brain
chr16	84972211	84979451	1	Gm10791	630	1.51801	4.36e-13	0.67547	Brain
chr9	53850251	53853849	1	Sln	575	2.36221	4.38e-13	0.256719	Brain
chr15	73839671	73761410	2	Mroh5	297	1.4789	4.7e-13	0.282136	Brain
chr8	95678085	95715119	1	Ndrg4	807	1.4294	5.11e-13	0.363129	Brain
chr5	44966201	44978805	1	4930431F12Rik	340	0.804878	5.17e-13	0.0858012	Brain
chr9	54501626	54365158	2	Dmxl2	581	1.31771	5.17e-13	0.436378	Brain
chr8	47352348	47180048	2	Stox2	370	0.932875	5.27e-13	0.556974	Brain
chr16	90143814	89787111	2	Tiam1	680	1.06015	5.39e-13	0.874797	Brain
chr12	109729764	109749458	1	Mirg	718	2.06152	5.4e-13	0.120635	Brain
chrX	105391754	105348282	2	5330434G04Rik	696	1.58885	5.55e-13	0.149094	Brain
chr5	127241826	127565790	1	Tmem132c	1030	1.35275	5.6e-13	0.364349	Brain
chr2	181039177	181022311	2	Chrna4	2012	1.31969	5.83e-13	0.191287	Brain
chr9	40269216	40291618	1	Scn3b	403	1.48078	6.13e-13	0.223086	Brain
chr17	9775866	9750752	2	4930452A19Rik	57	1.43569	6.14e-13	0.333896	Brain
chr7	59978856	59978811	2	Snord64	1041	1.42451	6.26e-13	0.426843	Brain
chr18	22345089	22530227	1	Asxl3	94	1.15229	6.5e-13	0.485542	Brain
chr18	57552397	57373455	2	4930511M06Rik	386	1.08699	6.64e-13	0.383149	Brain
chr15	98953501	98949847	2	Tuba1a	756	1.20497	6.66e-13	0.80508	Brain
chr7	139779018	139779126	1	Mir6401	1999	1.48124	6.78e-13	0.415295	Brain
chr9	98033167	97444395	2	Clstn2	970	1.01067	6.94e-13	0.634946	Brain
chr8	70315775	70331592	1	Gdf1	487	1.75637	7.06e-13	0.336347	Brain
chr5	44799746	44472133	2	Ldb2	339	0.652217	7.25e-13	0.420777	Brain
chr3	29082577	29691056	1	Egfem1	92	1.07949	7.25e-13	0.686835	Brain
chr4	42874203	42868003	2	Fam205c	205	1.64363	7.37e-13	0.194841	Brain
chr6	60829855	60731573	2	Snca	475	1.29155	8.16e-13	0.300116	Brain
chr10	40683282	40811083	1	Mettl24	229	1.34224	8.21e-13	0.380823	Brain
chr3	153298649	153296502	2	1700012D16Rik	1108	1.99034	8.42e-13	0.339972	Brain
chr9	46319986	46303361	2	4931429L15Rik	501	1.84051	8.96e-13	0.304616	Brain
chr1	189402273	189207930	2	Kcnk2	1301	1.08896	9.06e-13	0.319661	Brain
chr14	70636048	70602184	2	Dmtn	693	1.31475	9.08e-13	0.384259	Brain
chr4	17852893	18118734	1	Mmp16	74	0.926	9.24e-13	0.482014	Brain
chr1	162478034	161982456	2	Dnm3	1004	0.773475	9.39e-13	0.719958	Brain
chr1	77515088	77367185	2	Epha4	460	1.04052	9.59e-13	0.478699	Brain
chr3	152982207	152820709	2	St6galnac5	1105	1.11294	9.62e-13	0.440247	Brain
chr10	87493660	87491041	2	Ascl1	732	1.98276	9.88e-13	0.458962	Brain
chr3	8509527	8561604	1	Stmn2	12	1.17442	1.07e-12	0.209566	Brain
chr5	84417382	84054761	2	Epha5	508	0.862225	1.09e-12	0.554367	Brain
chr14	29018208	29033642	1	Lrtm1	154	1.18722	1.13e-12	0.120661	Brain
chr10	112271123	112466304	1	Kcnc2	878	1.18013	1.14e-12	0.39596	Brain
chr5	27501392	27495809	2	Speer4b	153	1.20949	1.27e-12	0.127661	Brain
chr12	27342718	27334268	2	Sox11	115	2.05952	1.29e-12	0.518582	Brain
chr14	54932695	54935837	1	Il25	446	3.61971	1.36e-12	0.69898	Brain
chr15	82252397	82260753	1	1500009C09Rik	542	1.84944	1.36e-12	0.279004	Brain
chr3	29636744	29636851	1	Mir21b	94	0.930581	1.36e-12	0.322566	Brain
chr8	89044162	89027242	2	Sall1	737	1.86301	1.37e-12	0.644896	Brain
chr2	131847656	131820006	2	5330413P13Rik	1447	1.42642	1.4e-12	0.337397	Brain
chr1	42713454	42707061	2	Pantr2	206	2.53129	1.41e-12	0.592396	Brain
chr2	113217083	112631380	2	Ryr3	1174	1.26862	1.41e-12	0.775807	Brain
chr6	55681263	55677818	2	Neurod6	425	1.72184	1.42e-12	0.276936	Brain
chr1	135375063	135371456	2	Shisa4	837	1.93261	1.44e-12	0.783147	Brain
chr6	96113154	96657198	1	Fam19a1	768	1.3517	1.47e-12	0.848805	Brain
chr18	36197160	36017649	2	Nrg2	187	1.36321	1.49e-12	0.553225	Brain
chr13	103334492	102732488	2	Mast4	834	0.726723	1.52e-12	0.860341	Brain
chrX	136104603	136115420	1	5730412P04Rik	815	2.07354	1.52e-12	0.211697	Brain
chr18	22171396	21810897	2	Ccdc178	93	1.05159	1.53e-12	0.558849	Brain
chr2	42447568	42447439	2	Mir6336	513	1.27224	1.68e-12	0.372301	Brain
chr7	100706702	100841646	1	Fam168a	1363	1.02917	1.77e-12	0.547827	Brain
chr8	87563907	87589197	1	4933402J07Rik	722	1.55529	1.79e-12	0.0983053	Brain
chr7	105425731	105436339	1	Cckbr	1554	1.64392	1.79e-12	0.248169	Brain
chr9	106465940	106463960	2	Gpr62	1062	2.57231	1.82e-12	0.804789	Brain
chr2	4141141	4132065	2	1700080N15Rik	13	1.16984	1.83e-12	0.157345	Brain
chr15	68928420	69101211	1	Khdrbs3	281	1.26204	1.85e-12	0.640598	Brain
chr7	140082548	140069880	2	Caly	2011	1.91082	1.86e-12	0.350849	Brain
chr18	31447415	31437808	2	Syt4	121	1.61517	2.06e-12	0.310361	Brain
chr9	58204319	58196297	2	Islr2	652	1.37616	2.12e-12	0.295644	Brain
chr3	107183143	107195721	1	Kcna10	810	1.28389	2.12e-12	0.180835	Brain
chr9	46913603	46927366	1	2900052N01Rik	502	1.28282	2.2e-12	0.166251	Brain
chr1	85894510	85908698	1	Itm2c	509	1.00329	2.27e-12	0.292032	Brain
chr5	71658308	71569734	2	Gabra4	442	1.06787	2.28e-12	0.235417	Brain
chr11	72267222	72241994	2	Slc13a5	782	2.05033	2.34e-12	0.193883	Brain
chr11	28584324	28385684	2	Ccdc85a	175	0.630429	2.38e-12	0.234662	Brain
chr8	94152607	94154148	1	Mt3	768	2.2764	2.42e-12	0.455779	Brain
chr6	91212764	91272540	1	Fbln2	738	1.06493	2.61e-12	0.279245	Brain
chr1	135454683	135454603	2	Mir1231	840	0.72184	2.62e-12	0.420659	Brain
chr7	49636835	49631499	2	Dbx1	1008	1.09006	2.62e-12	0.293723	Brain
chr4	124862171	124855239	2	Maneal	884	2.48472	2.7e-12	0.224444	Brain
chr4	9269317	9451691	1	Clvs1	29	1.38355	2.78e-12	0.370938	Brain
chr9	121760033	121771742	1	Zfp651	1302	1.44264	2.81e-12	0.304773	Brain
chr12	98523844	98526583	1	Gm40893	538	1.39294	2.83e-12	0.23318	Brain
chr6	126849144	126821863	2	Ndufa9	1045	0.901228	2.99e-12	0.207502	Brain
chr16	72663149	73046100	1	Robo1	597	1.01828	2.99e-12	0.694777	Brain
chr12	61523167	61857928	1	Lrfn5	265	0.978632	3.02e-12	0.515427	Brain
chr10	103367808	103419379	1	Slc6a15	839	1.11338	3.25e-12	0.215914	Brain
chr6	135658913	135683391	1	4930425L21Rik	1195	1.43109	3.28e-12	0.188271	Brain
chr14	64591185	64591271	1	Mir3078	612	2.2134	3.37e-12	1.22341	Brain
chr5	71095849	70961057	2	Gabra2	440	0.836335	3.41e-12	0.280181	Brain
chr10	119454034	120087260	1	Grip1	933	1.29371	3.59e-12	1.02365	Brain
chr2	125782870	125736986	2	Secisbp2l	1336	0.989851	3.64e-12	0.387763	Brain
chr2	43748824	44395953	1	Arhgap15	515	0.883398	3.7e-12	0.917184	Brain
chr5	120648812	120679610	1	Rasal1	918	0.93472	3.73e-12	0.32052	Brain
chr6	114397936	114483298	1	Hrh1	851	1.246	3.82e-12	0.358414	Brain
chr6	55837018	55978598	1	Itprid1	427	1.07996	3.83e-12	0.196482	Brain
chr1	92831686	92860196	1	Gpc1	609	1.35065	3.84e-12	0.295233	Brain
chr1	79440090	79434669	2	Scg2	469	1.59225	3.85e-12	0.335677	Brain
chr6	148614309	148606786	2	Gm6313	1298	1.43981	3.97e-12	0.237291	Brain
chr12	81631249	81667557	1	Ttc9	419	1.98898	4e-12	0.379721	Brain
chr11	67774608	67789613	1	Gsg1l2	629	1.87236	4.07e-12	0.134743	Brain
chr1	20951626	20990841	1	Efhc1	80	0.79498	4.14e-12	0.179568	Brain
chrX	135993820	135995359	1	Arxes2	811	1.34167	4.14e-12	0.239386	Brain
chr15	34837355	34843407	1	Kcns2	123	2.1663	4.16e-12	0.336211	Brain
chr9	110243783	110262576	1	Cspg5	1180	2.22642	4.18e-12	0.194649	Brain
chr1	72536564	72427112	2	2025-03-04	386	1.27059	4.31e-12	0.22345	Brain
chr10	26229707	26272172	1	Samd3	159	1.50484	4.32e-12	0.164779	Brain
chr7	78577838	78192114	2	Ntrk3	1134	0.855969	4.43e-12	0.517827	Brain
chr1	175492545	175059076	2	Rgs7	1195	1.32918	4.44e-12	0.776315	Brain
chr2	33640511	33564536	2	Lmx1b	424	1.27923	4.72e-12	0.223163	Brain
chr11	31671862	31665150	2	Bod1	202	0.79976	4.97e-12	0.531034	Brain
chr15	93595891	93499114	2	Prickle1	683	1.25252	4.98e-12	0.680416	Brain
chr2	157079265	157010442	2	Soga1	1721	1.25054	4.98e-12	0.5905	Brain
chr9	75071206	75223688	1	Myo5a	828	1.15412	5e-12	0.528847	Brain
chr6	118011537	118091546	1	Rasgef1a	897	1.56794	5.05e-12	0.353422	Brain
chr11	114065951	113780790	2	Sdk2	1614	0.983251	5.16e-12	0.46408	Brain
chr19	31216396	31213543	2	8430431K14Rik	485	1.00132	5.2e-12	0.304422	Brain
chr1	132506230	132508639	1	Tmem81	786	4.41414	5.22e-12	0.534361	Brain
chr1	15312452	15714214	1	Kcnb2	48	1.05151	5.22e-12	0.542124	Brain
chr11	89696936	89390223	2	Ankfn1	1139	1.4378	5.36e-12	0.30098	Brain
chr16	34651211	34678610	1	Ropn1	367	1.74307	5.69e-12	0.257331	Brain
chr11	30471829	30426006	2	4930505A04Rik	194	1.35523	5.74e-12	0.238315	Brain
chr1	25277954	25276404	2	Gm20172	102	1.52996	5.99e-12	0.262783	Brain
chr9	122682876	122682974	1	Mir138-1	1319	1.67263	6.07e-12	0.297367	Brain
chr6	115134835	115127600	2	Gm17733	855	1.12738	6.13e-12	0.328094	Brain
chr9	10904775	9660891	2	Cntn5	42	0.779445	6.17e-12	1.0752	Brain
chr18	12941841	12755312	2	Osbpl1a	58	0.882649	6.34e-12	0.610138	Brain
chr2	152951582	152940995	2	Dusp15	1626	3.51054	6.38e-12	0.280209	Brain
chr2	6928722	6922702	2	5031426D15Rik	35	1.68257	6.44e-12	0.284086	Brain
chr11	98329645	98325417	2	Neurod2	1281	1.62594	6.85e-12	0.629988	Brain
chr3	69316918	69555404	1	Ppm1l	317	0.8278	6.86e-12	0.541799	Brain
chr9	106096691	105990318	2	Col6a4	1046	1.4862	6.91e-12	0.191267	Brain
chr12	86678700	86695681	1	Vash1	484	1.49262	7e-12	0.323693	Brain
chr1	193035775	192891233	2	Syt14	1338	1.2902	7.13e-12	0.324634	Brain
chr16	91269769	91271939	1	Olig1	695	2.29466	7.28e-12	1.37097	Brain
chr13	51567084	51431041	2	Shc3	425	1.56124	7.33e-12	0.378623	Brain
chr6	4902974	5165661	1	Ppp1r9a	17	1.24417	7.53e-12	0.707059	Brain
chr12	116485720	117278167	1	Ptprn2	819	1.08474	7.66e-12	1.45079	Brain
chr2	67781043	67781140	1	Mir6335	608	1.32585	7.71e-12	0.672389	Brain
chr3	86920884	86786150	2	Dclk2	389	0.758643	7.8e-12	0.390438	Brain
chr15	37432664	37421133	2	Gm15941	145	1.43277	8.11e-12	0.612639	Brain
chr9	120304073	120474834	1	Myrip	1284	0.945793	8.47e-12	0.538825	Brain
chr17	9168022	9147719	2	6530411M01Rik	55	0.930103	8.52e-12	0.154829	Brain
chr18	54611744	54639870	1	9330117O12Rik	373	1.25055	8.67e-12	0.259114	Brain
chr12	38614521	38552809	2	4930428E07Rik	181	1.64714	8.79e-12	0.221767	Brain
chr1	172329263	172321033	2	Kcnj9	1141	1.34876	8.83e-12	0.626271	Brain
chr7	6803587	6803670	1	Mir3099	123	1.4324	8.85e-12	0.257217	Brain
chr7	30291753	30308367	1	Clip3	641	1.48763	8.85e-12	0.429857	Brain
chr5	36988982	36966104	2	Wfs1	301	0.734531	8.91e-12	0.334847	Brain
chr6	95333993	95276697	2	AY512915	766	1.5006	9.09e-12	0.224215	Brain
chr2	127522094	127456498	2	Kcnip3	1365	1.00997	9.57e-12	0.259006	Brain
chrX	157818435	157821060	1	Klhl34	980	2.15783	9.87e-12	0.282438	Brain
chr18	65698268	65751537	1	Oacyl	466	1.49627	9.93e-12	0.382715	Brain
chr16	89508323	89507703	2	Krtap7-1	678	1.84085	1.03e-11	0.33397	Brain
chr7	16944682	16948828	1	Pnmal2	269	1.55237	1.05e-11	0.726823	Brain
chr1	34579693	34590944	1	Amer3	133	2.04772	1.1e-11	0.230703	Brain
chr7	99267218	99260481	2	Gm26705	1329	1.93846	1.15e-11	0.388287	Brain
chr9	121759943	121756640	2	E530011L22Rik	1303	1.35739	1.16e-11	0.396269	Brain
chr7	40899278	40929968	1	Vstm2b	765	2.33138	1.2e-11	0.202721	Brain
chr10	26079052	25991186	2	Tmem200a	157	1.24357	1.23e-11	0.211837	Brain
chr16	72234327	72226383	2	8030451O07Rik	596	0.814366	1.24e-11	0.245078	Brain
chr15	68878321	68883576	1	Gm41341	280	1.20898	1.26e-11	0.136152	Brain
chr14	75955003	75965217	1	Kctd4	732	1.69606	1.3e-11	0.408311	Brain
chr5	111418166	111457025	1	Mn1	782	0.971771	1.31e-11	0.277974	Brain
chr2	151632593	151590549	2	Snph	1583	1.80596	1.32e-11	0.326946	Brain
chr18	31317128	30974314	2	Rit2	120	1.16682	1.32e-11	0.470998	Brain
chr2	166713832	166566345	2	Prex1	1864	0.753104	1.44e-11	0.685986	Brain
chr15	64922296	64699035	2	Adcy8	263	1.06151	1.44e-11	0.346721	Brain
chr11	31965633	31979651	1	4930524B15Rik	205	1.51851	1.46e-11	0.147223	Brain
chr15	39797045	39812377	1	Gm16291	163	1.21285	1.48e-11	0.247502	Brain
chr8	22974836	23150497	1	Ank1	207	1.22611	1.5e-11	0.352136	Brain
chr9	56864679	56848659	2	Odf3l1	612	1.14103	1.53e-11	0.282946	Brain
chr9	77347870	77102084	2	Mlip	845	1.3238	1.53e-11	0.482442	Brain
chr1	97662018	97643902	2	D1Ertd622e	656	0.917461	1.53e-11	0.554634	Brain
chr15	44787763	44805829	1	2310069G16Rik	184	1.54979	1.53e-11	0.141287	Brain
chr5	35278566	35281763	1	Adra2c	275	1.35156	1.54e-11	0.373731	Brain
chr4	136622621	136638110	1	Lactbl1	1121	2.57799	1.55e-11	0.157777	Brain
chr2	181715016	181720985	1	Oprl1	2041	2.17739	1.59e-11	0.21711	Brain
chr10	114801370	114398821	2	Trhde	882	0.745427	1.62e-11	0.498616	Brain
chr1	75278380	75272202	2	Resp18	445	1.86026	1.64e-11	0.221636	Brain
chr2	124089969	124667789	1	Sema6d	1324	0.632973	1.73e-11	0.587797	Brain
chr8	68062286	67689082	2	Psd3	443	0.70317	1.74e-11	0.690128	Brain
chr7	50575884	50517309	2	Nell1os	1013	1.09081	1.76e-11	0.103464	Brain
chr10	73086705	72973303	2	A330049N07Rik	428	1.31097	1.9e-11	0.233877	Brain
chr12	4082574	4110612	1	Dnajc27	11	1.28119	1.95e-11	0.356568	Brain
chr4	129960374	129965138	1	1700003M07Rik	977	1.61717	1.96e-11	0.56845	Brain
chr6	13839848	13835071	2	Gpr85	54	1.9122	2.02e-11	0.528466	Brain
chr7	18925888	18965319	1	Nova2	300	0.726796	2.05e-11	0.226855	Brain
chr7	24482023	24504533	1	Cadm4	448	1.66091	2.05e-11	0.391958	Brain
chr5	144761578	144735915	2	Tmem130	1293	1.4259	2.06e-11	0.262538	Brain
chr7	121391859	121501768	1	Hs3st2	1766	1.13155	2.06e-11	0.282408	Brain
chr17	89200675	88984952	2	Fshr	1174	1.06787	2.13e-11	0.262667	Brain
chr2	31245923	31295472	1	Ncs1	366	1.34147	2.18e-11	0.538882	Brain
chr2	165090750	165078693	2	1700025C18Rik	1848	1.4394	2.26e-11	0.102996	Brain
chr8	40423815	40484842	1	Zdhhc2	317	1.15036	2.26e-11	0.251811	Brain
chr9	121839461	121797627	2	Ccdc13	1306	1.88932	2.38e-11	0.55798	Brain
chr9	105527319	105411362	2	Atp2c1	1042	1.06901	2.4e-11	0.450867	Brain
chr3	130131501	130599883	1	Col25a1	971	0.650113	2.43e-11	0.391002	Brain
chr12	61521820	61499660	2	Gm20063	264	1.43216	2.44e-11	0.229193	Brain
chr9	25252439	25308571	1	2025-09-07	217	0.933364	2.48e-11	0.68646	Brain
chr1	5070285	4909576	2	Rgs20	7	1.5385	2.49e-11	0.283562	Brain
chr11	114448860	114413405	2	4932435O22Rik	1616	0.717987	2.5e-11	0.122934	Brain
chr17	90861169	90867102	1	4930480K15Rik	1179	1.29589	2.51e-11	0.406149	Brain
chr11	79339892	79581609	1	Nf1	964	0.842128	2.52e-11	0.75267	Brain
chr4	40525548	40482840	2	4933428C19Rik	153	1.70241	2.68e-11	0.138703	Brain
chr2	29845647	29845711	1	Mir219b	324	4.55261	2.7e-11	0.92118	Brain
chr16	77598936	77599000	1	Mir99a	611	2.15949	2.73e-11	0.627179	Brain
chr1	38898160	38863872	2	Chst10	176	1.03626	2.74e-11	0.178986	Brain
chr14	13284638	13157388	2	Gm5087	45	1.71675	2.79e-11	0.285078	Brain
chr7	62085310	62085223	2	Mir344i	1058	1.40419	2.85e-11	0.382767	Brain
chr7	87584168	88135063	1	Grm5	1263	0.852962	2.85e-11	0.735281	Brain
chr6	55396887	55412285	1	6430584L05Rik	423	1.0243	2.88e-11	0.176422	Brain
chr12	98920574	98983238	1	Ttc8	543	1.20825	2.91e-11	0.282084	Brain
chr4	107823022	107806033	2	Lrp8os2	639	1.7613	2.95e-11	0.191769	Brain
chr18	32377217	32435740	1	Bin1	136	1.23045	2.96e-11	0.597884	Brain
chr6	55684571	55694574	1	Gm3279	426	1.78272	2.98e-11	0.180076	Brain
chr8	58911627	57774052	2	Galntl6	406	0.793936	3.08e-11	1.14408	Brain
chr5	48395573	48414294	1	5730480H06Rik	357	1.1523	3.13e-11	0.134536	Brain
chr7	27653924	27656207	1	Ttc9b	544	2.95087	3.23e-11	0.576992	Brain
chr13	101232127	101247551	1	5930438M14Rik	829	1.80546	3.25e-11	0.420948	Brain
chr14	39472429	39476257	1	LOC432842	255	1.7248	3.3e-11	0.551128	Brain
chr16	74342067	74341990	2	Mir691	599	1.24659	3.38e-11	0.284403	Brain
chr11	117076783	117078955	1	Snhg20	1713	1.02758	3.42e-11	0.483737	Brain
chr9	52679780	52673032	2	AI593442	562	1.57587	3.45e-11	0.233711	Brain
chr11	66526126	66211725	2	Shisa6	611	1.50084	3.45e-11	0.35892	Brain
chr8	87472812	87525554	1	Gm2694	720	1.77178	3.74e-11	0.209259	Brain
chr3	18054325	18057514	1	Bhlhe22	54	1.85948	3.83e-11	0.505241	Brain
chr1	38664955	38175991	2	Aff3	174	0.886919	3.91e-11	0.743701	Brain
chr5	30711564	30799369	1	Dpysl5	189	1.28007	3.97e-11	0.369058	Brain
chr10	84440471	84371311	2	Nuak1	704	0.903529	4.02e-11	0.411861	Brain
chr15	89841860	89782393	2	Syt10	664	1.21549	4.02e-11	0.148548	Brain
chr19	42247578	42270348	1	Golga7b	610	1.96792	4.03e-11	0.24216	Brain
chr17	7170115	7303315	1	Rps6ka2	36	1.1059	4.04e-11	0.460956	Brain
chrX	105344369	105344282	2	Mir384	695	1.6415	4.06e-11	0.23799	Brain
chr4	131010474	131000832	2	A930031H19Rik	994	1.50338	4.1e-11	0.134243	Brain
chr6	113195384	113168087	2	Lhfpl4	822	1.72902	4.12e-11	0.212894	Brain
chr9	62537044	62419492	2	Coro2b	699	0.715726	4.19e-11	0.537681	Brain
chr4	107802259	107876840	1	Lrp8	638	1.19337	4.2e-11	0.320632	Brain
chr6	77382475	77380257	2	6330415B21Rik	556	0.989401	4.28e-11	0.372199	Brain
chr15	26309048	26409586	1	2025-03-11	85	1.31279	4.39e-11	0.230187	Brain
chr11	82388900	82446361	1	Tmem132e	1002	1.20054	4.44e-11	0.154124	Brain
chr8	64693109	64592542	2	Cpe	425	1.17918	4.47e-11	0.343986	Brain
chr15	54920146	54838901	2	Enpp2	207	1.30052	4.62e-11	0.313309	Brain
chr16	22511480	22517685	1	9230117E06Rik	254	2.63785	4.66e-11	0.575032	Brain
chr2	181763332	181827775	1	Myt1	2042	1.59356	4.75e-11	0.1691	Brain
chr5	41891342	41891423	1	Mir6414	327	1.87522	5.01e-11	0.476887	Brain
chr5	38876693	38706457	2	Clnk	321	1.19364	5.28e-11	0.30359	Brain
chr15	99670718	99701130	1	Asic1	779	1.50492	5.55e-11	0.377737	Brain
chr1	75450510	75474340	1	Asic4	451	1.70685	5.6e-11	0.230803	Brain
chr8	67490758	67492104	1	Nat1	440	0.805762	5.83e-11	0.144478	Brain
chr8	66697422	66706798	1	Npy1r	438	1.53164	5.84e-11	0.228319	Brain
chr7	61982303	61930137	2	A330076H08Rik	1054	1.06335	5.95e-11	0.143265	Brain
chr5	108388373	108431743	1	Pde6b	728	1.36275	5.99e-11	0.152759	Brain
chr1	177248767	177022115	2	Akt3	1209	0.956688	6.03e-11	0.649052	Brain
chr16	12811390	12848653	1	1700003L19Rik	92	1.54665	6.18e-11	0.163912	Brain
chr16	91225550	91228677	1	Olig2	694	2.77872	6.33e-11	0.882377	Brain
chr18	64254359	64276144	1	St8sia3	456	1.4371	6.48e-11	0.151369	Brain
chr8	12385771	12436732	1	Sox1ot	69	1.97473	6.9e-11	0.360456	Brain
chr13	83891208	83928710	1	2810049E08Rik	713	0.619751	6.94e-11	0.103677	Brain
chr10	119761699	119746062	2	Grip1os2	934	1.90384	6.96e-11	0.194677	Brain
chr1	179961089	180165602	1	Cdc42bpa	1225	1.04567	7.02e-11	0.592235	Brain
chr10	60106257	60133914	1	Spock2	329	1.15141	7.56e-11	0.205072	Brain
chr7	3303532	3331099	1	Prkcg	9	1.39273	7.73e-11	0.266526	Brain
chr12	28548337	28437795	2	Dcdc2c	116	1.41765	7.8e-11	0.202341	Brain
chr7	51621830	51671126	1	Slc17a6	1016	1.9337	7.88e-11	0.246173	Brain
chr3	152666913	152681432	1	AI115009	1103	2.00531	8.2e-11	0.13754	Brain
chr9	41004628	40972798	2	Crtam	410	2.08537	8.26e-11	0.237205	Brain
chr12	119945962	120021245	1	Tmem196	832	1.55354	8.31e-11	0.283777	Brain
chrX	135839034	135844730	1	Gprasp2	809	1.39245	8.39e-11	0.170452	Brain
chr2	143789186	143747583	2	Pcsk2os2	1500	1.12101	8.4e-11	0.0920622	Brain
chr7	111779977	111471661	2	Galnt18	1682	1.01251	8.41e-11	0.625767	Brain
chr3	31149920	31164326	1	Cldn11	109	2.80054	8.55e-11	0.78258	Brain
chr5	35361553	35367677	1	4930478P22Rik	276	1.41531	8.64e-11	0.171839	Brain
chr3	94478295	94492198	1	Celf3	602	1.62714	8.7e-11	0.329442	Brain
chr7	96305667	96305765	1	Mir6394	1294	1.58159	9.01e-11	0.263208	Brain
chr19	10389090	10453181	1	Syt7	254	0.827524	9.21e-11	0.315265	Brain
chr6	42324640	42315305	2	Fam131b	272	1.95115	9.94e-11	0.322616	Brain
chr14	66635251	66771168	1	Adra1a	637	1.10726	1.01e-10	0.264946	Brain
chr1	152955101	153119261	1	Nmnat2	924	0.82129	1.03e-10	0.333395	Brain
chr17	67026235	67026147	2	Mir5709	1036	0.959795	1.03e-10	0.479475	Brain
chr8	12395519	12399555	1	Sox1	70	2.24604	1.07e-10	0.658293	Brain
chr13	43615797	43670944	1	Rnf182	362	1.34983	1.08e-10	0.196787	Brain
chr1	75546266	75559431	1	Slc4a3	457	1.15447	1.09e-10	0.325709	Brain
chr7	134225097	133883199	2	Adam12	1966	0.970762	1.1e-10	0.350968	Brain
chr10	29211643	29230779	1	9330159F19Rik	169	2.00568	1.11e-10	0.349102	Brain
chr3	124321037	124323260	1	Tram1l1	933	1.56503	1.11e-10	0.359709	Brain
chr14	66297129	66295327	2	1700001G11Rik	635	0.962987	1.12e-10	0.581321	Brain
chr10	116418121	116421235	1	Kcnmb4os1	895	1.8939	1.19e-10	0.150422	Brain
chr10	81014925	80948624	2	Gng7	635	1.48611	1.21e-10	0.395679	Brain
chr11	103638936	103649013	1	1700072I22Rik	1508	1.48931	1.23e-10	0.114972	Brain
chr6	98342754	98238014	2	Gm765	778	1.09881	1.24e-10	0.216362	Brain
chr16	85173707	84954436	2	App	629	0.691824	1.24e-10	0.803303	Brain
chr2	68104672	68122882	1	B3galt1	609	0.953916	1.24e-10	0.133962	Brain
chr14	77798968	77793945	2	Gm1587	744	1.61383	1.25e-10	0.250946	Brain
chr6	58907126	58905233	2	Nap1l5	470	2.16892	1.25e-10	0.461223	Brain
chr1	86670573	86666293	2	Nppc	528	1.59961	1.29e-10	0.377745	Brain
chr5	111761728	111734284	2	E130006D01Rik	784	1.05686	1.31e-10	0.203711	Brain
chr9	73933567	73479422	2	Unc13c	822	1.25742	1.31e-10	0.44368	Brain
chr5	150018675	150082186	1	Rxfp2	1372	1.40281	1.33e-10	0.213124	Brain
chr8	109340908	109339787	2	Gm1943	936	1.13946	1.34e-10	0.268251	Brain
chr14	119749227	119751564	1	1700006F04Rik	846	1.53814	1.4e-10	0.223924	Brain
chr10	61774737	61774821	1	Mir5108	358	1.14682	1.4e-10	0.170658	Brain
chr17	10324602	10329312	1	1700110C19Rik	60	1.18212	1.42e-10	0.906141	Brain
chr3	138742208	138904433	1	Tspan5	1032	0.708993	1.42e-10	0.44647	Brain
chr5	8368160	8072347	2	Adam22	28	1.03881	1.42e-10	0.477116	Brain
chr17	42315947	42507741	1	Ptchd4	789	1.4822	1.43e-10	0.390452	Brain
chr15	8710807	8634124	2	Slc1a3	33	1.41771	1.44e-10	0.529779	Brain
chr14	123168503	123176176	1	AA536875	872	0.966126	1.44e-10	0.171588	Brain
chr10	78780496	78814825	1	Slc1a6	530	1.87221	1.45e-10	0.156215	Brain
chr9	41206155	41217627	1	1700063D05Rik	412	1.432	1.46e-10	0.650277	Brain
chr10	116473523	116417868	2	Kcnmb4	896	1.35941	1.48e-10	0.171733	Brain
chr10	78753067	78746924	2	Ccdc105	529	1.63184	1.48e-10	0.17151	Brain
chr11	102393403	102402939	1	Rundc3a	1470	1.66562	1.49e-10	0.416831	Brain
chr12	86082561	86162459	1	Ift43	480	1.56401	1.52e-10	0.655269	Brain
chr6	96166205	96164503	2	1700123L14Rik	769	1.81001	1.63e-10	0.276309	Brain
chr14	12345865	12341892	2	Fezf2	43	2.24776	1.64e-10	0.253094	Brain
chr14	78308043	78277446	2	Tnfsf11	749	0.947925	1.67e-10	0.14848	Brain
chr1	160577753	160576668	2	Gpr52	986	1.29816	1.69e-10	0.618944	Brain
chr8	73016512	73016591	1	Mir28b	584	1.65281	1.72e-10	0.360544	Brain
chr18	67464849	67480581	1	Prelid3a	486	1.62451	1.78e-10	0.304096	Brain
chr4	124569179	124575538	1	4933407E24Rik	873	1.44803	1.8e-10	0.197104	Brain
chr11	24730722	24721006	2	Gm10466	168	1.36018	1.81e-10	0.225321	Brain
chr2	144823666	144824415	1	Scp2d1	1519	1.89117	1.88e-10	0.546004	Brain
chr1	39900913	40026310	1	Map4k4	190	0.733907	1.9e-10	0.674159	Brain
chr19	28011166	27761721	2	Rfx3	451	0.883155	1.94e-10	0.616578	Brain
chr8	45819297	45723325	2	Sorbs2os	352	0.969612	1.95e-10	0.267793	Brain
chr5	141241534	142213791	1	Sdk1	1248	0.90609	1.96e-10	0.76144	Brain
chr8	70102586	70102524	2	Mir7066	474	1.56872	1.99e-10	0.29949	Brain
chr18	46045260	45683487	2	A330093E20Rik	329	1.24209	2e-10	0.472191	Brain
chr9	58159221	58156264	2	Islr	651	0.638613	2.02e-10	0.0712811	Brain
chr19	45363734	45533343	1	Btrc	660	0.882144	2.06e-10	0.521387	Brain
chr2	14720642	14722622	1	Gm13315	114	1.0309	2.08e-10	0.189881	Brain
chr6	39810936	39801804	2	Mrps33	226	0.925931	2.1e-10	0.337705	Brain
chr13	52530836	52504375	2	Diras2	431	1.15247	2.17e-10	0.264225	Brain
chr5	111581422	111604932	1	C130026L21Rik	783	1.14936	2.17e-10	0.245416	Brain
chr6	138423105	138429592	1	A830011K09Rik	1220	2.37917	2.22e-10	0.231898	Brain
chr18	58209926	58008623	2	Fbn2	392	1.05107	2.27e-10	0.331321	Brain
chr7	49975350	50863289	1	Nell1	1012	0.967658	2.31e-10	0.797419	Brain
chr8	112570043	112882707	1	Cntnap4	994	1.25927	2.35e-10	0.525106	Brain
chr3	82074711	82032004	2	Gucy1b1	353	1.0495	2.46e-10	0.195018	Brain
chr10	79637918	79617934	2	Shc2	549	1.85582	2.49e-10	0.149416	Brain
chr3	110143472	109780050	2	Ntng1	865	1.14136	2.5e-10	0.498421	Brain
chr1	169928939	169934653	1	Ccdc190	1076	1.09926	2.54e-10	0.27359	Brain
chr8	64849924	64739675	2	Klhl2	427	0.907623	2.54e-10	0.466225	Brain
chr12	29938036	30017658	1	Pxdn	127	0.905233	2.54e-10	0.275616	Brain
chr4	134468320	134473843	1	Stmn1	1075	1.04532	2.58e-10	0.795506	Brain
chr3	29416823	29416920	1	Mir551b	93	1.15752	2.59e-10	0.158394	Brain
chr8	54724368	54629613	2	Wdr17	389	1.30004	2.6e-10	0.26802	Brain
chr15	43870029	43866695	2	Tmem74	177	1.71101	2.64e-10	0.485233	Brain
chr18	86394952	86501897	1	Neto1	593	0.985809	2.64e-10	0.30997	Brain
chr11	82035577	82037452	1	Ccl2	996	1.40445	2.65e-10	0.400169	Brain
chr12	98578213	98429437	2	Kcnk10	537	1.44086	2.66e-10	0.320233	Brain
chr14	11162035	9550094	2	Fhit	37	0.58701	2.74e-10	0.927912	Brain
chr2	27162703	27144898	2	Dbhos	284	2.29916	2.78e-10	0.151183	Brain
chr3	67892220	68056593	1	Iqcj	304	1.24862	2.78e-10	0.292369	Brain
chr2	32353329	32308471	2	Dnm1	386	0.903044	2.83e-10	0.317891	Brain
chr1	69826970	70725132	1	Spag16	372	0.715314	2.88e-10	0.654797	Brain
chr6	65778962	65936377	1	Prdm5	486	1.12873	2.92e-10	0.307265	Brain
chr15	45114934	45106284	2	Kcnv1	186	1.28782	2.94e-10	0.30047	Brain
chr7	57386871	56724242	2	Gabrg3	1031	1.07366	2.95e-10	0.744167	Brain
chr4	24851086	24617273	2	Klhl32	98	0.995245	3.02e-10	0.339508	Brain
chr8	93535707	93499213	2	Ces5a	759	1.11521	3.11e-10	0.134026	Brain
chr1	39651182	39618406	2	Creg2	186	1.31929	3.45e-10	0.217631	Brain
chr11	97500340	97490783	2	4933428G20Rik	1254	1.45253	3.47e-10	0.269817	Brain
chr3	96601133	96625352	1	Lix1l	682	1.08329	3.58e-10	0.256803	Brain
chr11	58954685	58971729	1	Trim17	495	1.0036	3.6e-10	0.543729	Brain
chr15	9748868	9578193	2	Spef2	42	0.730304	3.65e-10	0.232992	Brain
chr18	35964830	36014715	1	Psd2	186	0.961925	3.65e-10	0.458888	Brain
chr7	45163921	45176139	1	Slc17a7	900	1.64278	3.66e-10	0.342574	Brain
chr5	135806890	135874772	1	Srrm3	1117	1.32191	3.68e-10	0.335365	Brain
chr3	13652865	13597139	2	4930539N22Rik	34	0.730878	3.74e-10	0.110307	Brain
chr17	5492600	5753891	1	Zdhhc14	15	0.77435	3.75e-10	0.76754	Brain
chr10	112163621	112216555	1	Caps2	877	1.31513	3.8e-10	0.162275	Brain
chr12	78226655	78684772	1	Gphn	373	0.906413	3.88e-10	0.549098	Brain
chr11	26210576	25616846	2	5730522E02Rik	170	0.988922	3.9e-10	0.785666	Brain
chr11	33993193	33629339	2	Kcnip1	229	1.02845	3.93e-10	0.463518	Brain
chr11	67171027	67197517	1	Myh2	621	2.45092	3.97e-10	0.147845	Brain
chr11	29825668	29822395	2	4931440F15Rik	192	1.50877	4.17e-10	0.287878	Brain
chr17	45523434	45542679	1	Tcte1	816	2.33698	4.18e-10	0.217301	Brain
chr11	59375653	59372669	2	Prss38	509	1.28422	4.25e-10	0.154659	Brain
chr13	54055658	54051183	2	Drd1	443	1.57726	4.32e-10	0.166383	Brain
chr8	123407082	123410744	1	Mc1r	1115	1.46169	4.34e-10	0.462273	Brain
chr5	142551098	142484839	2	Radil	1251	1.10215	4.57e-10	0.276183	Brain
chr14	65262463	65192441	2	Fzd3	617	1.21511	4.86e-10	0.384584	Brain
chr9	20728214	20667986	2	Olfm2	132	1.54407	4.91e-10	0.263283	Brain
chr19	42280170	42280082	2	Mir3085	611	3.61202	4.95e-10	0.220102	Brain
chr1	167689558	167848733	1	Lmx1a	1069	0.883291	5e-10	0.163908	Brain
chr11	16257724	16284551	1	Vstm2a	116	1.51811	5.02e-10	0.269564	Brain
chr4	33438081	33438209	1	Mir8118	125	1.74673	5.1e-10	0.373289	Brain
chr12	106716324	106685607	2	4933406K04Rik	646	1.16521	5.25e-10	0.130135	Brain
chr17	3696261	3635240	2	Nox3	7	1.34342	5.35e-10	0.159962	Brain
chr3	13471655	14182287	1	Ralyl	33	0.57792	5.48e-10	0.592116	Brain
chr7	61982359	61982289	2	Mir344g	1056	0.60422	5.65e-10	0.164646	Brain
chr14	77506868	77479483	2	Gm6994	743	1.29883	5.86e-10	0.221178	Brain
chr7	43490023	43472907	2	Iglon5	799	2.30521	6e-10	0.148829	Brain
chr15	66500910	66379858	2	Lrrc6	268	0.611447	6.05e-10	0.147739	Brain
chr6	28135133	27275121	2	Grm8	104	0.674275	6.25e-10	0.553147	Brain
chr3	54915887	54897068	2	Sertm1	224	0.800093	6.27e-10	0.138879	Brain
chr3	36222275	36179426	2	Qrfpr	143	1.61477	6.28e-10	0.189157	Brain
chr6	149408984	149563329	1	Bicd1	1308	1.48327	6.3e-10	0.406699	Brain
chrX	72656246	72432676	2	Gabra3	445	1.50376	6.32e-10	0.215671	Brain
chr10	8518825	8204753	2	Ust	35	0.940287	6.46e-10	0.487546	Brain
chr2	110950244	110655201	2	Ano3	1125	0.67621	6.5e-10	0.263602	Brain
chr12	3365132	3406494	1	Kif3c	3	1.61413	6.54e-10	0.442223	Brain
chr3	154596711	154623182	1	Cryz	1121	1.27606	6.75e-10	0.302703	Brain
chr7	30445582	30434980	2	Aplp1	649	1.64063	6.75e-10	0.450926	Brain
chr15	85017141	85022560	1	Upk3a	598	1.03155	6.76e-10	0.42604	Brain
chr2	82053658	82259879	1	Zfp804a	723	0.902261	6.83e-10	0.324853	Brain
chr19	31765033	30564487	2	Prkg1	482	0.829172	6.86e-10	1.07093	Brain
chr5	142530076	142527740	2	Papolb	1252	1.40777	7.06e-10	0.227403	Brain
chr4	138623992	138568969	2	Vwa5b1	1155	1.12113	7.08e-10	0.263919	Brain
chr8	28084853	28083194	2	Gm8096	266	0.904794	7.24e-10	0.226128	Brain
chr1	154255689	154270416	1	4930532M18Rik	943	1.24548	7.41e-10	0.139877	Brain
chr14	78191478	78191373	2	Mir1971	748	1.14193	7.5e-10	0.234124	Brain
chr5	112206763	112210002	1	1700028D13Rik	785	1.1093	7.5e-10	0.180139	Brain
chr8	95576340	95559133	2	Prss54	805	1.89919	7.93e-10	0.109875	Brain
chr1	21962650	21398399	2	Kcnq5	88	0.958912	8.42e-10	0.882897	Brain
chr12	109747878	109747960	1	Mir3072	732	1.33429	8.67e-10	0.241721	Brain
chr2	109674700	109727043	1	Bdnf	1116	1.10514	8.83e-10	0.229815	Brain
chr5	18360413	18265135	2	Gnai1	72	1.06729	8.89e-10	0.344777	Brain
chr2	106693459	106868360	1	Mpped2	1110	1.04757	8.91e-10	0.365134	Brain
chr4	152338651	152390194	1	Chd5	1377	0.978328	9e-10	0.18404	Brain
chr16	90727371	90719312	2	Mis18a	685	1.08704	9.14e-10	0.366687	Brain
chr11	50431111	50389303	2	Rufy1	348	1.07278	9.38e-10	0.307165	Brain
chr7	3415066	3415156	1	Gm23450	12	1.77495	9.57e-10	0.246755	Brain
chr15	79605109	79561497	2	Dmc1	472	1.91819	9.68e-10	0.196261	Brain
chr7	81934459	81881256	2	Hdgfl3	1204	0.835161	9.68e-10	0.160522	Brain
chrX	41400854	41678601	1	Gria3	261	1.05943	9.71e-10	0.333984	Brain
chr10	79716634	79736108	1	Hcn2	556	1.64379	9.87e-10	0.49113	Brain
chr7	96249424	96249532	1	Mir708	1293	1.51973	1e-09	0.162436	Brain
chr5	22344705	21884454	2	Reln	92	1.05991	1.01e-09	0.473925	Brain
chr16	96467606	96525789	1	Pcp4	756	1.48434	1.01e-09	0.278207	Brain
chrX	160994681	160784308	2	Cdkl5	993	1.13284	1.02e-09	0.445934	Brain
chr17	9669704	9666497	2	Pabpc6	56	1.39353	1.04e-09	0.259859	Brain
chr4	130792537	130826318	1	Sdc3	991	1.21174	1.05e-09	0.496628	Brain
chr15	22549022	23474418	1	Cdh18	77	0.626412	1.08e-09	0.636845	Brain
chr18	51117898	51420044	1	Prr16	357	0.85639	1.09e-09	0.378351	Brain
chr2	17563514	17563626	1	Mir6419	121	1.42922	1.1e-09	0.182271	Brain
chr7	140822178	140809677	2	Zfp941	2041	1.23164	1.12e-09	0.251297	Brain
chr8	58911755	58914298	1	BC030500	408	1.77997	1.13e-09	0.584428	Brain
chr5	140830431	140759944	2	Gna12	1246	1.25849	1.14e-09	0.871815	Brain
chr5	63649103	63810546	1	Nwd2	390	1.16747	1.15e-09	0.291891	Brain
chr13	23278350	23282267	1	4933404K08Rik	171	3.07425	1.16e-09	0.151014	Brain
chr9	99436926	99385420	2	Mras	992	1.40453	1.2e-09	0.401707	Brain
chr11	71033617	71031941	2	6330403K07Rik	769	1.68039	1.22e-09	0.277193	Brain
chr12	86988676	86983381	2	Zdhhc22	490	1.87304	1.27e-09	0.358998	Brain
chr2	153031852	153055775	1	Xkr7	1629	2.59067	1.28e-09	0.145004	Brain
chr14	124677127	123978291	2	Fgf14	875	0.989813	1.28e-09	0.979654	Brain
chr5	147957320	148316065	1	Mtus2	1349	1.15995	1.3e-09	0.516865	Brain
chr11	45980310	46017992	1	Sox30	275	1.77616	1.31e-09	0.174994	Brain
chr1	172206781	172196729	2	Pea15a	1136	1.30904	1.31e-09	0.340255	Brain
chrX	147554081	147471694	2	Lrch2	902	1.07644	1.31e-09	0.148088	Brain
chr8	95534100	95558888	1	Ccdc113	804	1.66275	1.32e-09	0.13403	Brain
chr9	45431232	45416626	2	4833428L15Rik	484	2.08713	1.33e-09	0.369737	Brain
chr10	82690650	82650433	2	Glt8d2	691	1.66944	1.34e-09	0.191245	Brain
chr4	130574036	130530131	2	Nkain1	988	1.70093	1.35e-09	0.643946	Brain
chr16	26755502	26714682	2	Gm20319	291	1.06459	1.35e-09	0.14639	Brain
chr11	89302559	89300638	2	Nog	1138	1.8809	1.37e-09	0.434305	Brain
chr6	30733506	30748466	1	Mest	152	1.73958	1.37e-09	0.306058	Brain
chr12	109563692	109563785	1	Mir770	668	4.56467	1.38e-09	0.280123	Brain
chr11	65269989	65176561	2	Myocd	604	1.2164	1.41e-09	0.147006	Brain
chr6	65952571	65954014	1	4930544G11Rik	487	1.85831	1.42e-09	0.438787	Brain
chr1	92648841	92644218	2	Otos	608	1.28306	1.47e-09	0.383245	Brain
chr12	51593341	51605773	1	Coch	207	1.37951	1.49e-09	0.165819	Brain
chr10	9675208	9627259	2	Samd5	37	1.0279	1.5e-09	0.192138	Brain
chr13	99900683	99898483	2	Cartpt	807	1.40718	1.51e-09	0.272958	Brain
chr2	29869494	29882840	1	Cercam	326	1.21329	1.52e-09	0.249994	Brain
chr12	26834873	26820097	2	4933409F18Rik	112	1.8784	1.52e-09	0.251881	Brain
chr6	83914353	83986871	1	Zfp638	618	1.07331	1.52e-09	0.375819	Brain
chr13	47910435	47934301	1	G630093K05Rik	385	1.26342	1.53e-09	0.101966	Brain
chr11	71285232	71242430	2	Nlrp1c-ps	772	1.25284	1.53e-09	0.0766485	Brain
chr10	10748930	10758131	1	4930567K20Rik	44	1.40341	1.55e-09	0.179888	Brain
chr2	158666630	158766334	1	Ppp1r16b	1752	0.640163	1.57e-09	0.522542	Brain
chr8	120634382	120608600	2	1190005I06Rik	1052	1.89552	1.58e-09	0.505528	Brain
chr15	103503034	103530056	1	Pde1b	909	1.30666	1.59e-09	0.227379	Brain
chr5	127281623	127256860	2	Tmem132cos	1031	1.4334	1.63e-09	0.124888	Brain
chr7	139213307	139103638	2	Stk32c	1993	1.0157	1.66e-09	0.463873	Brain
chr17	45474938	45445881	2	Spats1	814	1.14227	1.67e-09	0.199339	Brain
chr2	130016408	130016292	2	Mir6339	1401	1.75591	1.72e-09	0.210924	Brain
chr15	90898476	90891396	2	Spn-ps	669	1.67795	1.76e-09	0.215865	Brain
chr7	45173303	45173361	1	Mir7055	901	1.73078	1.78e-09	0.235484	Brain
chr2	131562285	131545357	2	Adra1d	1446	1.26221	1.81e-09	0.23145	Brain
chr14	55524981	55518978	2	Nrl	464	1.47184	1.82e-09	0.162177	Brain
chr2	129592839	129632228	1	Sirpa	1396	0.728989	1.86e-09	0.293705	Brain
chr1	92850378	92850443	1	Mir149	610	2.02871	1.88e-09	0.192161	Brain
chr9	107935920	107949691	1	Camkv	1104	1.66016	1.88e-09	0.268432	Brain
chr15	82959296	82959218	2	Mir3080	563	1.23612	1.91e-09	0.61653	Brain
chr2	80129412	79834453	2	Pde1a	714	0.936036	1.91e-09	0.409859	Brain
chr5	57717919	57570084	2	4932441J04Rik	383	0.963335	1.91e-09	0.242723	Brain
chr2	113829091	113776313	2	Scg5	1179	1.43458	1.92e-09	0.224151	Brain
chr8	125897914	125908144	1	A730098A19Rik	1154	1.65798	1.92e-09	0.249785	Brain
chr2	29252040	29243238	2	6530402F18Rik	315	1.25256	1.93e-09	0.298046	Brain
chr7	44470347	44470411	1	Mir7052	849	1.40787	1.94e-09	1.35743	Brain
chr14	19977249	19872559	2	Gng2	72	0.948282	2.02e-09	0.368518	Brain
chr2	93869157	93855360	2	Accsl	1043	1.13757	2.05e-09	0.150769	Brain
chr11	103208548	103198944	2	1700023F06Rik	1500	1.24079	2.09e-09	0.152552	Brain
chr16	18165170	18165089	2	Mir6366	176	1.54188	2.11e-09	0.591301	Brain
chr2	66440880	66547472	1	Gm13629	602	0.762121	2.15e-09	0.114203	Brain
chr12	85599105	85639878	1	Jdp2	474	0.950973	2.15e-09	0.426508	Brain
chr2	73596526	73616012	1	Chn1os3	665	1.32395	2.19e-09	0.216173	Brain
chr12	26210505	26091962	2	Gm29687	104	1.39131	2.21e-09	0.293299	Brain
chr6	83572504	83543206	2	Stambp	605	1.82667	2.23e-09	0.372791	Brain
chr19	23652812	23558760	2	1700028P14Rik	425	1.15143	2.32e-09	0.15959	Brain
chr7	54835245	55268888	1	Luzp2	1022	0.889498	2.33e-09	0.448839	Brain
chr14	79702920	79712930	1	4930452G13Rik	764	1.48	2.34e-09	0.174554	Brain
chr15	98807925	98803782	2	Ddn	749	1.22945	2.37e-09	0.388883	Brain
chr6	12109580	12099518	2	Gm6578	47	1.4812	2.37e-09	0.195076	Brain
chr16	29209695	29230530	1	Hrasls	300	2.04842	2.38e-09	0.216924	Brain
chr4	130047840	130099277	1	Col16a1	979	1.22586	2.41e-09	0.294681	Brain
chr1	34721924	34812754	1	Arhgef4	135	1.23595	2.59e-09	0.2756	Brain
chr11	54303824	54361539	1	Acsl6	418	1.47541	2.6e-09	0.266287	Brain
chr5	105415775	105486189	1	Lrrc8b	698	0.986534	2.69e-09	0.464008	Brain
chr10	27389866	27397225	1	4930579H20Rik	164	0.632825	2.69e-09	0.141321	Brain
chr18	42579652	42578020	2	Gpr151	307	1.55532	2.69e-09	0.366751	Brain
chr14	78089007	78081024	2	Fam216b	747	0.991776	2.72e-09	0.100074	Brain
chr3	94473591	94464985	2	Riiad1	601	1.25729	2.75e-09	0.247147	Brain
chr1	89406133	89360342	2	C030007H22Rik	569	0.885291	2.8e-09	0.154181	Brain
chr9	40333472	40343337	1	1700110K17Rik	405	0.950745	2.8e-09	0.536889	Brain
chr9	99876170	99874106	2	Sox14	1000	1.56588	2.88e-09	0.288851	Brain
chr7	27731409	27751689	1	Zfp60	547	2.62705	2.9e-09	0.157127	Brain
chr4	65604986	65616240	1	Trim32	437	0.832727	2.92e-09	0.232279	Brain
chr9	111311739	111395775	1	Trank1	1212	1.36551	3.03e-09	0.325651	Brain
chr13	114151592	114124348	2	A430090L17Rik	902	1.57095	3.09e-09	0.149765	Brain
chr11	114795892	114790669	2	Btbd17	1621	1.77255	3.16e-09	0.296689	Brain
chr1	6487231	6860940	1	St18	13	0.878264	3.2e-09	0.476285	Brain
chr18	60912240	60917768	1	Arsi	414	1.37019	3.26e-09	0.400423	Brain
chr15	80287238	80398292	1	Cacna1i	498	0.973527	3.26e-09	0.248922	Brain
chrX	61116378	61175991	1	C230004F18Rik	383	1.38999	3.28e-09	0.161283	Brain
chr12	26415262	26306794	2	Rnf144a	107	0.805582	3.3e-09	0.411998	Brain
chr14	68083884	68087745	1	Nefl	651	1.59491	3.34e-09	0.336257	Brain
chr5	113015538	112910478	2	Grk3	800	0.914415	3.36e-09	0.358857	Brain
chr4	127358164	127354809	2	Gjb5	930	0.954046	3.45e-09	0.0895421	Brain
chr19	26885925	26888647	1	Gm815	446	1.15775	3.47e-09	0.221845	Brain
chr14	103346800	103113411	2	Mycbp2	797	0.669479	3.48e-09	0.449436	Brain
chr5	108550027	108518554	2	Cplx1	732	1.49362	3.53e-09	0.17556	Brain
chr7	81498330	81494274	2	BC048679	1194	2.23579	3.59e-09	0.2469	Brain
chr19	37264095	37258423	2	4931408D14Rik	536	1.10498	3.6e-09	0.34611	Brain
chr3	18243338	18071950	2	Cyp7b1	55	0.699478	3.62e-09	0.252642	Brain
chr7	64873040	64871650	2	Nsmce3	1077	0.859796	3.62e-09	0.466112	Brain
chr6	119175253	119221614	1	Dcp1b	909	0.623244	3.7e-09	0.19602	Brain
chr11	97362551	97398542	1	Socs7	1252	0.886598	3.74e-09	0.448454	Brain
chr6	24956125	24951141	2	Tmem229a	100	1.44229	3.79e-09	0.701468	Brain
chr16	44394799	44482428	1	Cfap44	455	1.362	3.8e-09	0.189634	Brain
chr2	138819929	138820007	1	Mir1952	1485	0.945866	3.84e-09	0.312628	Brain
chr7	61877864	61877770	2	Mir344	1053	1.88447	3.97e-09	0.450651	Brain
chr13	97067287	97129522	1	Fam169a	781	1.25358	3.98e-09	0.155936	Brain
chr4	153950476	153948455	2	BC039966	1382	1.18133	4.03e-09	0.176438	Brain
chr2	130450278	130554300	1	Ptpra	1416	1.04174	4.04e-09	0.423215	Brain
chr1	70725715	70885397	1	Vwc2l	373	1.10748	4.08e-09	0.211908	Brain
chr4	22490548	22493126	1	Gm30731	96	1.82062	4.13e-09	0.565522	Brain
chr15	89568326	89574585	1	Acr	662	1.60531	4.14e-09	0.106958	Brain
chr5	67847431	67618139	2	Atp8a1	431	0.662411	4.15e-09	0.47563	Brain
chr2	101649532	101638252	2	Rag1	1057	2.31555	4.17e-09	0.261474	Brain
chr5	45424400	45009171	2	D5Ertd615e	341	1.00045	4.21e-09	0.399632	Brain
chr14	105623770	105623642	2	Mir6390	812	1.3535	4.3e-09	0.656676	Brain
chr17	88791976	88716483	2	Lhcgr	1173	1.42474	4.36e-09	0.203811	Brain
chr2	180499976	180544979	1	Ntsr1	1997	1.45951	4.39e-09	0.143136	Brain
chr6	105677581	105672338	2	Gm15631	796	1.49109	4.4e-09	0.218355	Brain
chr11	25326107	25367137	1	4933427E13Rik	169	1.4348	4.51e-09	0.239785	Brain
chr3	152668140	152462815	2	Ak5	1102	1.11103	4.7e-09	0.413076	Brain
chr9	98003420	98012175	1	4921534H16Rik	971	0.652681	4.7e-09	0.0713695	Brain
chr14	66868850	66871005	1	Gm5464	639	1.12785	4.78e-09	1.02937	Brain
chr2	147184083	147331681	1	Nkx2-2os	1535	1.56189	4.88e-09	0.575769	Brain
chr11	33513746	33211794	2	Ranbp17	227	1.13032	4.92e-09	0.366536	Brain
chr5	117842186	117958840	1	Nos1	890	1.32759	4.94e-09	0.218383	Brain
chr18	75514645	75522806	1	Gm10532	537	1.04662	5.07e-09	0.422307	Brain
chr6	142964452	142821541	2	St8sia1	1253	0.870993	5.2e-09	0.253549	Brain
chr14	32322019	32347820	1	Ogdhl	204	1.58903	5.26e-09	0.178452	Brain
chr11	84720432	84716976	2	1700109G15Rik	1055	1.16797	5.29e-09	0.22501	Brain
chr6	81895663	81895590	2	Mir7232	566	1.30597	5.32e-09	0.124763	Brain
chr7	6977420	6955685	2	Zim3	124	1.03889	5.43e-09	0.0917228	Brain
chr11	98262606	98262662	1	Mir5119	1280	1.36426	5.45e-09	0.417558	Brain
chr10	119852390	119825204	2	Grip1os1	935	1.65783	5.46e-09	0.292859	Brain
chr6	124863917	124858444	2	Gpr162	1004	1.09396	5.48e-09	0.266731	Brain
chr5	70842617	70751047	2	Gabrg1	439	0.998713	5.56e-09	0.193394	Brain
chr3	102262405	102445132	1	A230001M10Rik	745	0.910474	5.59e-09	0.214472	Brain
chr19	41746961	41750097	1	Gm19424	591	1.94765	5.71e-09	0.188506	Brain
chr6	120493807	120488939	2	Tmem121b	925	1.09401	5.74e-09	0.193054	Brain
chr6	127887622	127953031	1	Tspan11	1061	0.707805	5.88e-09	0.103275	Brain
chr6	56369634	56069804	2	Pde1c	429	0.738194	5.96e-09	0.241173	Brain
chr6	6869533	6820546	2	Dlx6os1	28	1.58191	6.1e-09	0.207881	Brain
chr2	157346655	157329496	2	Ghrh	1727	2.06197	6.1e-09	0.51791	Brain
chr15	88314874	88372651	1	B230214G05Rik	623	1.23143	6.39e-09	0.129297	Brain
chr1	129273304	130219278	1	Thsd7b	744	0.550415	6.4e-09	0.466771	Brain
chr5	114100333	114122924	1	Usp30	821	1.91904	6.41e-09	0.478932	Brain
chr11	55608198	55514239	2	Glra1	441	1.52582	6.46e-09	0.138396	Brain
chr3	82145877	82092427	2	Gucy1a1	354	0.912658	6.49e-09	0.153863	Brain
chr9	99717267	99690796	2	Cldn18	999	0.673741	6.62e-09	0.075034	Brain
chr9	41157494	41013641	2	Ubash3b	411	0.741667	6.64e-09	0.543388	Brain
chr18	50278369	50283019	1	Fam170a	355	0.834088	6.84e-09	0.116598	Brain
chr16	34514027	33969073	2	Kalrn	366	1.01276	6.86e-09	1.5901	Brain
chr12	11456079	11462928	1	Rad51ap2	56	1.43642	6.93e-09	0.204402	Brain
chr1	190170296	190217276	1	LOC102632463	1306	0.858256	6.94e-09	0.21259	Brain
chr3	73481651	73351206	2	4930509J09Rik	326	0.964215	7.01e-09	0.201572	Brain
chr16	20629851	20646485	1	Ece2	228	1.78018	7.01e-09	0.129934	Brain
chr4	20778668	20118874	2	Nkain3	85	0.853564	7.02e-09	0.532255	Brain
chr1	99772765	100485942	1	Cntnap5b	663	0.720591	7.27e-09	0.511267	Brain
chr2	78051177	78194430	1	4930440I19Rik	706	0.758113	7.28e-09	0.155329	Brain
chr17	24488783	24508909	1	Caskin1	261	1.3028	7.31e-09	0.210785	Brain
chr10	29535867	29453106	2	Rspo3	172	0.814881	7.43e-09	0.13898	Brain
chr12	98901484	98786604	2	Eml5	542	1.1767	7.46e-09	0.319401	Brain
chr18	36106203	36109954	1	4930471G03Rik	188	1.25957	7.46e-09	0.267613	Brain
chr12	55821516	55602890	2	Ralgapa1	240	0.824498	7.6e-09	0.352448	Brain
chr7	4546567	4539765	2	Syt5	50	1.44896	7.67e-09	0.181408	Brain
chr1	115685137	116580674	1	Cntnap5a	694	0.765533	7.68e-09	0.645847	Brain
chr1	170644532	170682789	1	Olfml2b	1087	1.43243	7.9e-09	0.309309	Brain
chr5	107403513	107430035	1	Ephx4	709	1.44481	7.93e-09	0.206655	Brain
chr7	59228750	59306727	1	Ube3a	1037	0.900538	8.15e-09	0.473915	Brain
chr10	45486395	45376619	2	Lin28b	271	1.29467	8.15e-09	0.189357	Brain
chr17	25433783	25374287	2	Cacna1h	316	0.950597	8.33e-09	0.199833	Brain
chr5	104114088	104079108	2	Sparcl1	680	0.844387	8.53e-09	0.204711	Brain
chr3	80913660	80843599	2	Glrb	347	1.11147	8.71e-09	0.277596	Brain
chr15	91191807	91145871	2	Abcd2	671	1.11382	8.76e-09	0.297285	Brain
chr7	6439902	6440867	1	Olfr1344	110	2.32347	8.78e-09	0.244207	Brain
chr17	12868143	12838841	2	Mas1	75	1.34125	8.89e-09	0.148775	Brain
chr10	13868830	13647669	2	Aig1	59	0.807169	9.07e-09	0.440199	Brain
chrX	47892884	47809370	2	Smarca1	273	0.690197	9.09e-09	0.0921044	Brain
chr3	108154932	108148321	2	Gpr61	836	1.41721	9.12e-09	0.402377	Brain
chr11	47988969	46896253	2	Sgcd	294	1.02416	9.26e-09	0.841054	Brain
chr2	124129956	124123636	2	4930517E11Rik	1325	1.13215	9.33e-09	0.134771	Brain
chr16	31663443	31873356	1	Dlg1	321	0.881647	9.33e-09	0.556154	Brain
chr12	27160516	27140796	2	Gm9866	114	0.842987	1.01e-08	0.114735	Brain
chr18	52615915	52639830	1	Zfp474	361	1.37818	1.05e-08	0.149679	Brain
chr4	109978025	109983684	1	Dmrta2	675	1.17254	1.05e-08	0.187799	Brain
chr1	88754890	88755733	1	Platr5	566	1.43266	1.06e-08	0.45089	Brain
chrX	95196505	95048935	2	Arhgef9	598	1.11948	1.07e-08	0.277884	Brain
chr18	47537735	47718636	1	Gm5095	346	0.533785	1.09e-08	0.145717	Brain
chr1	92619881	92621001	1	Olfr12	606	3.05733	1.11e-08	0.196506	Brain
chr11	30649396	30505992	2	Acyp2	195	1.29644	1.12e-08	0.367566	Brain
chr9	93005733	92979916	2	1700034K08Rik	945	0.781651	1.13e-08	0.101879	Brain
chr3	126363852	126440374	1	Arsj	938	1.00682	1.13e-08	0.19091	Brain
chr7	60005156	59982501	2	Snurf	1042	1.50934	1.16e-08	0.206618	Brain
chr5	112356033	112353773	2	Gm6583	793	2.55032	1.17e-08	0.393175	Brain
chr9	72925650	72946015	1	Pygo1	813	1.69548	1.17e-08	0.121689	Brain
chr7	73375520	73419899	1	Rgma	1119	1.17708	1.18e-08	0.433088	Brain
chr1	173333503	173331886	2	Ackr1	1163	1.73658	1.18e-08	0.339048	Brain
chr15	75567182	75553045	2	Ly6h	326	1.51339	1.19e-08	0.205954	Brain
chr1	176807124	176733653	2	Cep170	1205	0.73498	1.22e-08	0.238347	Brain
chr2	163438467	163455324	1	Gdap1l1	1778	1.68821	1.27e-08	0.176261	Brain
chr12	70453154	70467624	1	Tmx1	307	0.751341	1.29e-08	0.270988	Brain
chr6	82402475	82560104	1	Tacr1	572	0.913992	1.29e-08	0.122309	Brain
chr9	59036441	58874679	2	Neo1	666	0.948797	1.3e-08	0.456066	Brain
chr11	29692898	29744414	1	Rtn4	190	0.737328	1.34e-08	0.444906	Brain
chr13	70232822	70248122	1	4930520P13Rik	644	0.573486	1.34e-08	0.0650281	Brain
chr5	69341709	69109285	2	Kctd8	435	0.793509	1.38e-08	0.270291	Brain
chr6	143245888	143297879	1	D6Ertd474e	1257	1.51922	1.39e-08	0.23398	Brain
chr11	79484031	79481723	2	AU040972	965	2.34908	1.42e-08	0.319976	Brain
chr6	137252299	137464634	1	Ptpro	1213	0.663317	1.42e-08	0.277253	Brain
chr1	136260873	136258914	2	Gpr25	856	1.99201	1.47e-08	0.281365	Brain
chr10	76345291	76263049	2	Dip2a	466	1.4788	1.47e-08	0.503663	Brain
chr8	72644343	72714746	1	Nwd1	580	1.18936	1.5e-08	0.171962	Brain
chr2	162390813	162393946	1	Ptprtos	1766	1.11955	1.51e-08	0.205275	Brain
chr18	74064949	73928486	2	Mapk4	518	0.917922	1.51e-08	0.284825	Brain
chr5	143270022	143249695	2	Zfp316	1267	1.45717	1.52e-08	0.244699	Brain
chr6	124996720	125003096	1	Pianp	1011	1.90418	1.55e-08	0.340331	Brain
chr5	121191397	121130533	2	Ptpn11	931	0.934163	1.55e-08	0.391492	Brain
chr1	72874865	72858065	2	Igfbp5	391	0.80961	1.55e-08	0.219556	Brain
chr6	12749253	12311608	2	Thsd7a	48	0.719008	1.55e-08	0.451737	Brain
chr2	164486140	164493323	1	Dbndd2	1814	2.15702	1.57e-08	0.571233	Brain
chr9	87015537	87019916	1	Ripply2	904	1.02551	1.57e-08	0.19359	Brain
chr7	63444529	63344692	2	4930554H23Rik	1064	1.00354	1.61e-08	0.131572	Brain
chr1	134235457	134199215	2	Adora1	814	0.911466	1.63e-08	0.431087	Brain
chr9	105960643	105856070	2	Col6a5	1045	1.39519	1.64e-08	0.172088	Brain
chr17	51179352	50733127	2	Tbc1d5	915	0.742108	1.65e-08	0.73595	Brain
chr13	113663676	113662896	2	Hspb3	900	1.2336	1.71e-08	0.462545	Brain
chr2	149830783	150004392	1	Syndig1	1557	1.06671	1.78e-08	0.293054	Brain
chr11	67120080	67112461	2	2310065F04Rik	620	2.02679	1.78e-08	0.205239	Brain
chr7	105482197	105480616	2	Cavin3	1555	1.1168	1.83e-08	0.428687	Brain
chr19	44303171	44303231	1	Mir5114	639	1.26432	1.87e-08	0.565341	Brain
chr12	27114995	27090237	2	Gm20187	113	1.02395	1.87e-08	0.137339	Brain
chr14	54936470	54939277	1	Cmtm5	447	2.55844	1.87e-08	0.68948	Brain
chr9	59578337	59607292	1	Celf6	673	1.25192	1.88e-08	0.229586	Brain
chr5	102069921	101832953	2	Wdfy3	666	0.511323	1.91e-08	0.369536	Brain
chr2	17731068	17346734	2	Nebl	120	0.789562	1.94e-08	0.383076	Brain
chr1	72005195	71958998	2	4933417E11Rik	380	0.716496	1.94e-08	0.143562	Brain
chr5	116438722	116465487	1	Srrm4os	881	1.32391	1.95e-08	0.140353	Brain
chr11	119547820	119538719	2	Nptx1	1760	1.49346	1.96e-08	0.276028	Brain
chr4	99193934	99259787	1	Atg4c	572	0.764397	1.97e-08	0.379621	Brain
chr7	61940106	61940027	2	Mir344-2	1055	2.06166	1.98e-08	0.293247	Brain
chr3	144570216	144431107	2	Hs2st1	1053	0.727694	2.1e-08	0.420275	Brain
chr1	86703804	87050097	1	Dis3l2	529	0.792325	2.1e-08	0.440366	Brain
chr15	31039126	31043331	1	4930430F21Rik	95	1.78941	2.1e-08	0.183663	Brain
chr6	53068624	52768068	2	Jazf1	400	0.666898	2.17e-08	0.414154	Brain
chr3	73057803	73048125	2	Slitrk3	324	2.0405	2.22e-08	0.35646	Brain
chr2	106003549	105966708	2	Dnajc24	1107	1.06131	2.23e-08	0.208554	Brain
chr17	65772752	65651726	2	Rab31	1023	1.04815	2.3e-08	0.600496	Brain
chr19	19111196	18930609	2	Rorb	405	1.40952	2.33e-08	0.36192	Brain
chr2	124222358	124217679	2	4930583P06Rik	1326	0.692515	2.36e-08	0.18355	Brain
chr3	134240583	134240505	2	Mir1895	992	1.33791	2.36e-08	0.52463	Brain
chr15	4375491	4575585	1	Plcxd3	9	1.29502	2.36e-08	0.344114	Brain
chr12	52097746	52310959	1	Nubpl	214	0.821224	2.38e-08	0.242205	Brain
chr12	106010263	106077410	1	Vrk1	644	0.876764	2.4e-08	0.307287	Brain
chr19	35924578	35835221	2	A830019P07Rik	522	1.04944	2.4e-08	0.118261	Brain
chr2	165388259	165377436	2	Zfp334	1853	1.85743	2.42e-08	0.223197	Brain
chrX	105120378	105123961	1	Magee1	693	1.40103	2.42e-08	0.197729	Brain
chr2	131859747	131853678	2	Erv3	1448	1.63766	2.45e-08	0.219964	Brain
chr9	103112074	103185270	1	Rab6b	1019	1.1002	2.46e-08	0.353301	Brain
chr7	4120728	4074125	2	9430041J12Rik	33	1.1424	2.5e-08	0.456363	Brain
chr12	38780258	38868215	1	Etv1	182	0.952983	2.64e-08	0.349486	Brain
chr7	57387272	57409941	1	Gm9962	1032	1.33329	2.69e-08	0.106301	Brain
chr9	122398801	122382022	2	A730085K08Rik	1317	1.30534	2.74e-08	0.101195	Brain
chr2	125673100	125675643	1	Eid1	1335	0.863694	2.74e-08	0.456113	Brain
chr6	23655136	23653895	2	Rnf148	88	1.57512	2.87e-08	0.298392	Brain
chr2	130100394	130103375	1	AU015228	1402	1.55478	3.08e-08	0.102697	Brain
chr18	15151446	14968685	2	Kctd1	66	0.692098	3.15e-08	0.279899	Brain
chr17	66449750	66336982	2	Mtcl1	1031	0.90485	3.15e-08	0.394725	Brain
chr18	59579630	59579735	1	Mir6355	398	0.705281	3.16e-08	0.149464	Brain
chr11	102088515	102057017	2	Mpp2	1454	1.13637	3.22e-08	0.321542	Brain
chr10	15791777	15807065	1	C330004P14Rik	67	1.09617	3.26e-08	0.164066	Brain
chr1	9299877	8359739	2	Sntg1	15	0.711611	3.29e-08	0.71937	Brain
chr13	97747411	97733498	2	5330416C01Rik	788	1.151	3.31e-08	0.287271	Brain
chr1	154256906	154241521	2	4930452N14Rik	942	1.32169	3.32e-08	0.121398	Brain
chr11	102761435	102780262	1	Adam11	1482	1.16266	3.33e-08	0.248645	Brain
chr4	130944385	130955476	1	Matn1	993	1.15786	3.35e-08	0.136108	Brain
chr17	8988333	9008319	1	1700010I14Rik	54	1.52094	3.38e-08	0.244193	Brain
chr6	139322576	139315597	2	4922502N22Rik	1224	0.809105	3.48e-08	0.223476	Brain
chr6	124857687	124841095	2	P3h3	1003	0.901314	3.55e-08	0.237062	Brain
chr5	30461932	30367066	2	Otof	181	1.78304	3.59e-08	0.181544	Brain
chr15	79505241	79483714	2	Kcnj4	469	2.01627	3.61e-08	0.361042	Brain
chr9	104547286	105034544	1	Cpne4	1036	1.18162	3.68e-08	0.561944	Brain
chr16	66657118	66664626	1	1700010K23Rik	588	1.4183	3.68e-08	0.199014	Brain
chr5	99753973	99730854	2	Gm38413	646	1.95854	3.7e-08	0.115265	Brain
chr8	110168206	110137504	2	Calb2	954	1.28556	3.79e-08	0.145498	Brain
chr5	128600687	128579130	2	5930412G12Rik	1035	0.711444	3.9e-08	0.096785	Brain
chr6	4747204	4674350	2	Sgce	15	0.992518	3.99e-08	0.234918	Brain
chr13	117602320	117981028	1	Hcn1	915	0.854898	4.06e-08	0.559942	Brain
chr2	63184287	62702946	2	Kcnh7	589	0.869255	4.06e-08	0.696873	Brain
chr11	82633353	82636309	1	Gm11426	1003	0.714949	4.13e-08	0.144546	Brain
chr8	84415364	84640249	1	Cacna1a	666	0.929609	4.18e-08	0.680508	Brain
chr16	26581705	26725147	1	Il1rap	290	0.958275	4.22e-08	0.390108	Brain
chr5	100210692	100218049	1	2310034O05Rik	652	1.37414	4.24e-08	0.322705	Brain
chr1	41181252	41167560	2	4930448I06Rik	202	0.789263	4.38e-08	0.102171	Brain
chr4	123183504	123194699	1	Hpcal4	857	1.28163	4.39e-08	0.204243	Brain
chr12	28751828	28867491	1	Eipr1	124	0.649138	4.43e-08	0.278189	Brain
chr8	87199850	87169747	2	Gm10637	719	1.33233	4.45e-08	0.0930582	Brain
chr2	116878691	116892500	1	Tmco5	1196	1.14753	4.54e-08	0.120183	Brain
chr13	107469822	107479188	1	AI197445	857	0.809577	4.55e-08	0.157811	Brain
chr1	132198088	132198184	1	Mir135b	780	1.06255	4.56e-08	0.394942	Brain
chr3	70007613	70028708	1	Otol1	321	0.790971	4.56e-08	0.096522	Brain
chr4	36668586	36668510	2	Mir873a	144	1.00471	4.56e-08	0.199074	Brain
chr18	67933257	68255549	1	Ldlrad4	494	0.539134	4.68e-08	0.651972	Brain
chr1	24587437	24257683	2	Col19a1	99	0.723443	4.7e-08	0.295205	Brain
chr8	67523854	67548627	1	Nat3	442	1.40528	4.7e-08	0.0982791	Brain
chr2	143063069	143072052	1	Snrpb2	1496	0.932313	4.71e-08	0.287562	Brain
chr17	8340406	8344113	1	Prr18	49	1.74088	4.75e-08	0.461719	Brain
chr11	91577555	91575286	2	Kif2b	1148	0.683353	4.76e-08	0.106615	Brain
chr12	108555618	108536402	2	Gm16596	655	1.24934	4.81e-08	0.196225	Brain
chr12	100110202	100123364	1	Psmc1	551	0.922987	4.88e-08	0.289546	Brain
chr2	33468532	33450287	2	Zbtb43	423	1.10041	4.94e-08	0.358823	Brain
chr9	87144306	87184045	1	Mrap2	906	1.41721	5.11e-08	0.110199	Brain
chr18	69022273	69022199	2	Mir145b	502	0.977803	5.13e-08	0.429893	Brain
chr11	83409317	83421038	1	Rasl10b	1029	1.55163	5.14e-08	0.122482	Brain
chr2	29346810	29524790	1	Med27	316	0.996025	5.15e-08	0.515685	Brain
chr15	44788063	44671856	2	Sybu	183	0.65131	5.27e-08	0.245729	Brain
chr9	49250531	49280594	1	Gm4894	519	1.9581	5.31e-08	0.293341	Brain
chr5	98254184	98277033	1	Fgf5	639	0.998138	5.33e-08	0.100892	Brain
chr1	78511060	78606964	1	Mogat1	465	1.2516	5.39e-08	0.345004	Brain
chr12	82616925	83162056	1	Rgs6	423	1.05566	5.4e-08	0.688223	Brain
chr15	38933910	38952917	1	Baalc	155	0.712537	5.45e-08	0.144139	Brain
chr12	71540607	71556133	1	4930404H11Rik	318	0.92375	5.48e-08	0.162861	Brain
chr9	23223076	23485215	1	Bmper	210	0.557647	5.63e-08	0.212321	Brain
chr6	56017515	56032688	1	Ppp1r17	428	1.52788	5.66e-08	0.193124	Brain
chrX	135786217	135786114	2	Mir1970	808	1.72776	5.67e-08	0.43904	Brain
chr10	14545036	14402585	2	Adgrg6	62	0.784369	5.76e-08	0.198317	Brain
chrX	160907052	160902116	2	Gja6	994	1.7119	5.77e-08	0.403986	Brain
chr14	119098965	119115074	1	Gm16835	844	1.7856	5.81e-08	0.173177	Brain
chr4	155043154	154983115	2	Plch2	1404	1.27525	5.84e-08	0.285468	Brain
chr1	179518003	178955031	2	Smyd3	1220	0.730425	5.89e-08	0.507921	Brain
chr1	184999549	184896424	2	Mark1	1277	1.32031	5.95e-08	0.289893	Brain
chr1	75507077	75510354	1	Inha	455	1.02121	6.12e-08	0.121817	Brain
chr13	54192129	54222432	1	Hrh2	445	0.998071	6.32e-08	0.301203	Brain
chr5	104170703	104180127	1	Dspp	681	1.50925	6.41e-08	0.131767	Brain
chr6	36421742	36421825	1	Mir490	193	1.29852	6.52e-08	0.293404	Brain
chr8	123733958	123739941	1	6030466F02Rik	1123	0.916745	6.56e-08	0.633038	Brain
chr15	85131957	85064689	2	Smc1b	600	1.17828	6.63e-08	0.0940602	Brain
chr2	162661163	162675204	1	9430021M05Rik	1767	1.19558	6.64e-08	0.206464	Brain
chr2	33131436	32986366	2	Garnl3	419	0.924083	6.76e-08	0.48757	Brain
chr12	17176888	17172100	2	Kcnf1	77	0.929838	6.82e-08	0.363201	Brain
chr14	46954928	46954830	2	Mir378c	305	0.798564	6.88e-08	0.270076	Brain
chr15	60016618	60014866	2	4933412E24Rik	244	0.818738	6.92e-08	0.163197	Brain
chr5	67099126	67094397	2	Phox2b	425	1.57887	6.97e-08	0.214614	Brain
chr8	69140953	69135503	2	Lzts1	451	1.25116	6.99e-08	0.31144	Brain
chr17	12119284	12219640	1	Agpat4	65	0.727904	7.26e-08	0.415032	Brain
chr3	31902703	32200180	1	Kcnmb2	111	0.59308	7.57e-08	0.192514	Brain
chr6	122486305	122447302	2	Rimklb	948	1.18216	7.58e-08	0.225837	Brain
chr9	121277172	120964454	2	Ulk4	1293	0.810973	7.68e-08	0.3911	Brain
chr2	102550021	102643041	1	Pamr1	1064	1.18284	7.74e-08	0.258884	Brain
chr18	66860487	66857705	2	Mc4r	476	1.3233	8e-08	0.230815	Brain
chr15	89453911	89462447	1	Mapk8ip2	658	1.58705	8.22e-08	0.209811	Brain
chr2	129536602	129458359	2	F830045P16Rik	1395	1.04406	8.32e-08	0.240582	Brain
chr6	127769159	127689009	2	Prmt8	1058	1.41028	8.37e-08	0.322058	Brain
chr9	41536716	41536811	1	Mirlet7a-2	415	2.09064	8.42e-08	0.342705	Brain
chr14	32201971	32297550	1	Parg	203	1.17934	8.45e-08	0.266285	Brain
chr14	46882965	47105817	1	Samd4	304	0.635538	8.46e-08	0.360024	Brain
chrX	10485116	10596604	1	Tspan7	99	0.727928	8.57e-08	0.213608	Brain
chr9	62282179	62270729	2	Spesp1	697	1.3565	8.64e-08	0.16804	Brain
chr4	155409190	155447944	1	Cfap74	1413	1.27157	8.77e-08	0.197699	Brain
chr13	69959833	69963437	1	4933416O17Rik	641	1.28886	8.93e-08	0.162765	Brain
chr2	130112416	130154232	1	Tgm6	1403	1.1817	8.93e-08	0.118181	Brain
chr1	178529125	178932857	1	Kif26b	1219	0.66606	8.95e-08	0.285777	Brain
chr11	50887501	50872722	2	Zfp454	353	1.84478	8.97e-08	0.226871	Brain
chr9	109931774	110083954	1	Map4	1177	0.628194	9.16e-08	0.384717	Brain
chr1	181352628	181460641	1	Cnih3	1247	1.13785	9.18e-08	0.449677	Brain
chr15	91573261	91267691	2	Slc2a13	672	1.23973	9.18e-08	0.787375	Brain
chr11	115381916	115396132	1	Cdr2l	1644	1.4938	9.25e-08	0.434898	Brain
chr1	169019089	169018974	2	Mir6354	1072	1.24335	9.28e-08	0.325532	Brain
chr2	125724148	125627447	2	Shc4	1334	1.03831	9.32e-08	0.328247	Brain
chr14	62292979	62276229	2	Dleu7	575	1.27894	9.33e-08	0.17312	Brain
chr18	83325884	83292792	2	4921531P14Rik	583	1.14036	9.34e-08	0.111797	Brain
chr2	117121071	117182279	1	Spred1	1198	0.883651	9.36e-08	0.390454	Brain
chr4	52596274	52612163	1	Toporsl	322	1.21662	9.36e-08	0.145847	Brain
chr6	91807393	91761509	2	Grip2	747	0.882178	9.45e-08	0.113474	Brain
chr13	53472780	53466881	2	Msx2	440	2.19854	1.03e-07	0.162934	Brain
chr14	45543710	45562877	1	4930527F14Rik	292	1.44654	1.05e-07	0.315265	Brain
chr7	18987524	18988962	1	Nanos2	301	1.22308	1.05e-07	0.116695	Brain
chr14	55491093	55508264	1	Carmil3	462	0.971349	1.06e-07	0.147506	Brain
chr6	72097608	72154570	1	St3gal5	529	1.08454	1.08e-07	0.303839	Brain
chr12	30373376	30174482	2	Sntg2	129	1.41392	1.1e-07	0.426948	Brain
chr18	57878678	57946821	1	Slc12a2	391	0.83021	1.11e-07	0.374771	Brain
chr12	30132624	30054661	2	Tpo	128	1.23425	1.11e-07	0.151683	Brain
chr12	66284401	66283379	2	Rpl10l	276	1.49879	1.11e-07	0.539156	Brain
chr9	76014977	76136350	1	Hmgcll1	840	0.878076	1.12e-07	0.261349	Brain
chr9	114026751	113976958	2	Fbxl2	1223	1.22874	1.12e-07	0.178197	Brain
chr16	94370739	94469221	1	Ttc3	738	0.867098	1.14e-07	0.416841	Brain
chr10	94298703	94293663	2	Gm4792	791	1.82419	1.17e-07	0.178157	Brain
chr2	48949508	49318074	1	Mbd5	524	0.743521	1.18e-07	0.538622	Brain
chr4	84884309	85131921	1	Cntln	477	0.966593	1.18e-07	0.400428	Brain
chr11	65287833	65277654	2	Gm12295	605	1.15561	1.18e-07	0.0789558	Brain
chr6	127072902	127082296	1	Fgf23	1051	1.85861	1.18e-07	0.153998	Brain
chr13	18382044	18124960	2	Pou6f2	73	1.06768	1.21e-07	0.304231	Brain
chr3	55055055	55045469	2	Ccna1	225	0.548738	1.21e-07	0.0697229	Brain
chr1	132477367	132505665	1	Rbbp5	785	1.42862	1.21e-07	0.307566	Brain
chr3	76074561	76710005	1	Fstl5	335	0.622669	1.21e-07	0.454464	Brain
chr2	147186402	147177546	2	Nkx2-2	1534	2.25943	1.24e-07	0.826381	Brain
chr5	118155458	118064981	2	Fbxw8	893	0.86175	1.26e-07	0.300377	Brain
chr7	123983181	124398989	1	Hs3st4	1792	1.00865	1.3e-07	0.435221	Brain
chr11	46170087	46170143	1	Mir7239	279	2.44533	1.31e-07	0.49106	Brain
chr4	42949867	42958732	1	Dnajb5	207	0.798248	1.32e-07	0.504313	Brain
chrX	18461397	18414881	2	4930578C19Rik	135	1.12973	1.32e-07	0.153355	Brain
chr13	54789405	54796775	1	Tspan17	460	0.509141	1.34e-07	0.186227	Brain
chr9	55938115	55549883	2	Scaper	603	1.14842	1.36e-07	0.370522	Brain
chr11	59306930	59333552	1	Wnt9a	508	0.807218	1.36e-07	0.149289	Brain
chr15	100761747	100823971	1	Slc4a8	809	0.823568	1.37e-07	0.296341	Brain
chr10	126793710	126788851	2	4930484H19Rik	972	0.713918	1.37e-07	0.119849	Brain
chr1	176527269	176430111	2	Gm36536	1204	0.622645	1.39e-07	0.0804558	Brain
chr12	109720006	109720097	1	Mir667	708	2.67979	1.41e-07	0.150795	Brain
chr7	62046248	62046181	2	Mir344f	1057	0.608214	1.43e-07	0.18893	Brain
chr18	59062381	59076962	1	Minar2	396	1.34323	1.45e-07	0.148462	Brain
chr7	97788541	97912381	1	Pak1	1312	0.787156	1.46e-07	0.379899	Brain
chr11	50069702	50069799	1	Mir340	337	0.999221	1.47e-07	0.30104	Brain
chr4	110397698	111663024	1	Agbl4	677	0.74757	1.48e-07	0.964984	Brain
chr17	46487675	46442448	2	Ttbk1	845	1.14985	1.49e-07	0.198287	Brain
chr1	88303283	88388851	1	Trpm8	561	1.13139	1.52e-07	0.098749	Brain
chr9	67727780	67727717	2	Mir7241	770	1.46054	1.54e-07	0.313833	Brain
chr11	90638108	90476492	2	Stxbp4	1144	0.806843	1.55e-07	0.274699	Brain
chr14	33978764	33967070	2	Zfp488	223	3.22671	1.57e-07	0.281665	Brain
chr6	28480348	28888832	1	Snd1	111	0.575926	1.58e-07	0.717719	Brain
chr9	40531383	40293234	2	Gramd1b	404	0.539019	1.58e-07	0.521913	Brain
chr6	61180325	62382863	1	Ccser1	477	0.611583	1.59e-07	0.86654	Brain
chr14	24088877	24088930	1	Mir7210	115	0.706684	1.59e-07	0.172876	Brain
chr9	37803889	37804936	1	Olfr876	305	1.86381	1.64e-07	0.208667	Brain
chr11	67200114	67224575	1	Myh1	622	2.47802	1.64e-07	0.104562	Brain
chr5	107507621	107551542	1	1700028K03Rik	713	1.22986	1.65e-07	0.194667	Brain
chr12	109715577	109715650	1	Mir679	702	3.86127	1.71e-07	0.153213	Brain
chr12	109710693	109710645	2	Mir299b	703	3.86353	1.71e-07	0.153797	Brain
chr12	109715671	109715791	1	Mir1193	704	3.8645	1.71e-07	0.152409	Brain
chr15	53902537	53461801	2	Samd12	201	0.795268	1.72e-07	0.48243	Brain
chr2	25319187	25291177	2	Grin1	201	1.38158	1.75e-07	0.256914	Brain
chr8	4166567	4211257	1	Evi5l	28	1.13205	1.75e-07	0.469809	Brain
chr13	110280996	110054187	2	Rab3c	868	1.02711	1.76e-07	0.43758	Brain
chr8	109075222	109253639	1	D030068K23Rik	935	0.813082	1.77e-07	0.159568	Brain
chr7	16816732	16809267	2	Fkrp	262	1.40037	1.78e-07	0.574671	Brain
chr1	167598362	167639623	1	Rxrg	1068	1.0343	1.81e-07	0.145074	Brain
chr9	54286486	54341777	1	Gldn	580	0.882397	1.82e-07	0.0643856	Brain
chr16	90386397	90499553	1	Hunk	684	0.813957	1.82e-07	0.296598	Brain
chrX	105379179	105379082	2	Mir325	697	1.18306	1.83e-07	0.162986	Brain
chrX	152368704	152343598	2	Gpr173	939	1.08419	1.91e-07	0.207133	Brain
chr2	33371494	33133419	2	Ralgps1	420	0.565917	1.94e-07	0.549848	Brain
chr9	83146607	83109942	2	Hmgn3	884	0.767735	1.95e-07	0.214928	Brain
chr11	98053462	98036624	2	Stac2	1276	1.10996	1.98e-07	0.219243	Brain
chr1	194822001	194822064	1	Mir3962	1350	1.32272	1.99e-07	0.495839	Brain
chr7	138397730	138208972	2	Tcerg1l	1986	0.961728	2.1e-07	0.177534	Brain
chr9	42399929	42329619	2	Tecta	420	1.3052	2.13e-07	0.168607	Brain
chr16	35541362	35664258	1	Sema5b	377	1.16069	2.14e-07	0.23463	Brain
chr6	87981482	87980421	2	H1fx	688	1.94395	2.18e-07	0.38953	Brain
chr9	103480328	103424924	2	Bfsp2	1026	1.241	2.21e-07	0.291745	Brain
chr2	106523103	106463823	2	Gm14015	1108	1.21244	2.22e-07	0.181918	Brain
chr4	139943519	139926111	2	4933427I22Rik	1182	1.20885	2.22e-07	0.113432	Brain
chr1	135766085	135769134	1	Phlda3	843	1.3339	2.22e-07	0.703883	Brain
chr17	68273797	68780086	1	L3mbtl4	1040	0.96853	2.22e-07	0.422054	Brain
chr1	169531464	169497934	2	Nuf2	1073	0.626467	2.25e-07	0.180687	Brain
chr4	103382500	103492188	1	Gm12718	606	1.15402	2.26e-07	0.0957189	Brain
chr2	24763152	24603887	2	Cacna1b	172	1.14887	2.29e-07	0.458755	Brain
chr4	56743422	56744925	1	Actl7a	342	1.22946	2.34e-07	0.207853	Brain
chr1	32547293	32543546	2	Gm5415	116	1.28671	2.39e-07	0.217861	Brain
chr5	131880269	131883768	1	4930563F08Rik	1070	1.89903	2.44e-07	0.293874	Brain
chr1	126830632	125913636	2	Nckap5	728	0.543316	2.44e-07	0.637299	Brain
chr3	26637631	26983212	1	Spata16	76	0.807939	2.48e-07	0.232111	Brain
chr7	12775658	12768092	2	Zscan18	191	1.04162	2.49e-07	0.162956	Brain
chr5	129584169	129609154	1	Mmp17	1043	0.662933	2.49e-07	0.189799	Brain
chr5	146556113	146558915	1	Gm3415	1328	1.93887	2.51e-07	0.0565843	Brain
chr6	85069513	84618486	2	Exoc6b	622	0.757909	2.51e-07	0.559813	Brain
chr12	33957671	33959831	1	Twist1	161	1.35736	2.54e-07	0.24556	Brain
chr14	120478461	120507194	1	Rap2a	849	0.904109	2.56e-07	0.617126	Brain
chr17	30954683	31010710	1	Umodl1	452	0.827803	2.61e-07	0.150522	Brain
chr10	41072285	41069981	2	Gpr6	232	1.43739	2.65e-07	0.294064	Brain
chr9	48911099	48899213	2	Htr3a	514	1.29356	2.65e-07	0.0954458	Brain
chr3	143243055	143257996	1	A830019L24Rik	1050	1.11314	2.68e-07	0.150422	Brain
chr4	136956816	136929419	2	Epha8	1126	1.46744	2.69e-07	0.126018	Brain
chr13	71107089	71107209	1	Mir466f-4	649	0.998238	2.69e-07	0.187978	Brain
chr12	11882899	11882196	2	Tubb2a-ps2	57	0.70604	2.76e-07	0.189129	Brain
chr5	120431886	120441457	1	Lhx5	908	0.806799	2.78e-07	0.108442	Brain
chr4	136836012	136647539	2	Ephb2	1122	0.646498	2.81e-07	0.385855	Brain
chr4	137993456	138207079	1	Eif4g3	1142	0.509992	2.85e-07	0.440825	Brain
chr2	77816816	77410622	2	Zfp385b	703	0.665155	3.03e-07	0.401299	Brain
chr1	24177610	24252738	1	Col9a1	98	1.00057	3.15e-07	0.188574	Brain
chr2	25428674	25448539	1	Abca2	210	1.52633	3.2e-07	0.486954	Brain
chr2	109280726	109092300	2	Mettl15	1114	0.666686	3.22e-07	0.319309	Brain
chr12	109718754	109718816	1	Mir495	707	3.1256	3.23e-07	0.137391	Brain
chr7	61742425	61739350	2	Mir344h-1	1050	0.926436	3.25e-07	0.101146	Brain
chr12	41486057	41451668	2	Lrrn3	192	1.1779	3.28e-07	0.278116	Brain
chr3	105066844	105078806	1	4930564D02Rik	781	0.798012	3.33e-07	0.117199	Brain
chr2	165368729	165351297	2	Zfp663	1852	1.67514	3.33e-07	0.130518	Brain
chr13	70882948	70884503	1	8030423J24Rik	648	1.69875	3.33e-07	0.425626	Brain
chr18	89769136	89301135	2	Dok6	599	0.62762	3.34e-07	0.350062	Brain
chr16	23520590	23451785	2	Masp1	275	0.842223	3.36e-07	0.188175	Brain
chr18	68951528	68889487	2	4930546C10Rik	501	0.911799	3.41e-07	0.253416	Brain
chr2	172248492	172251114	1	Mc3r	1912	1.37992	3.41e-07	0.234176	Brain
chr4	138250411	138260968	1	Sh2d5	1146	0.967095	3.44e-07	0.207135	Brain
chr2	166273908	166294831	1	Gm11468	1862	0.894921	3.47e-07	0.251791	Brain
chr11	95587698	95568818	2	Ngfr	1192	1.0795	3.48e-07	0.203319	Brain
chr11	84129568	84078920	2	Tada2a	1049	1.12851	3.59e-07	0.211104	Brain
chr15	21111452	21589533	1	Cdh12	76	0.578453	3.59e-07	0.340225	Brain
chr6	97807058	98021358	1	Mitf	777	0.542584	3.6e-07	0.280331	Brain
chr6	36388084	36524774	1	Chrm2	192	1.02529	3.63e-07	0.20989	Brain
chr4	24973419	25009233	1	Gpr63	100	0.691109	3.71e-07	0.116303	Brain
chr17	14694262	14665500	2	Thbs2	101	1.10121	3.71e-07	0.166534	Brain
chr6	119330766	119315133	2	Lrtm2	911	0.837922	3.74e-07	0.196797	Brain
chr6	32050285	32058915	1	1700012A03Rik	165	0.553976	3.79e-07	0.0583654	Brain
chr12	26252545	26235530	2	Gm29968	106	0.841548	3.82e-07	0.0538493	Brain
chr10	71285262	71254980	2	Ube2d1	422	1.27089	3.83e-07	0.349512	Brain
chr9	103230286	103208876	2	Trf	1021	1.72814	3.83e-07	0.644994	Brain
chr4	155361428	155260118	2	Prkcz	1410	0.756431	3.83e-07	0.428925	Brain
chr15	85503227	85492736	2	7530416G11Rik	605	1.359	3.87e-07	0.171892	Brain
chr19	26823907	26768801	2	4931403E22Rik	445	0.890349	3.89e-07	0.115616	Brain
chr12	51005156	51062543	1	1700008C04Rik	204	0.942003	3.89e-07	0.173884	Brain
chr9	58488603	58499742	1	Insyn1	661	1.26795	3.9e-07	0.206161	Brain
chr13	77708690	78166240	1	Fam172a	697	0.568377	3.98e-07	0.355203	Brain
chr8	38661508	37522554	2	Sgcz	309	0.516179	4.02e-07	0.675868	Brain
chr9	8899833	8968611	1	Pgr	39	0.683166	4.03e-07	0.121606	Brain
chr5	13125414	13603485	1	Sema3a	50	0.550007	4.04e-07	0.330634	Brain
chr11	90804691	90895152	1	4930405D11Rik	1147	1.27917	4.07e-07	0.116108	Brain
chr2	156613697	156764363	1	Dlgap4	1711	0.683574	4.1e-07	0.417582	Brain
chr1	136346104	136268123	2	Camsap2	857	0.685303	4.13e-07	0.210825	Brain
chr2	114013565	114064868	1	C130080G10Rik	1181	0.71251	4.14e-07	0.0988192	Brain
chr2	129699938	129686549	2	Pdyn	1397	1.33806	4.19e-07	0.196179	Brain
chr13	92611138	92711947	1	Serinc5	741	1.03279	4.19e-07	0.385747	Brain
chr4	96141152	96099318	2	Cyp2j12	554	2.12306	4.19e-07	0.25763	Brain
chr7	61615327	61529410	2	B230209E15Rik	1044	0.776303	4.19e-07	0.144249	Brain
chr4	7560688	7573801	1	8430436N08Rik	25	1.30946	4.2e-07	0.215906	Brain
chr1	155558120	155687233	1	Acbd6	951	1.02527	4.21e-07	0.286866	Brain
chr2	66634962	66480080	2	Scn9a	603	0.505713	4.21e-07	0.107956	Brain
chr3	55847105	55848065	1	4933417G07Rik	233	1.10648	4.25e-07	0.391084	Brain
chr6	53287303	53700364	1	Creb5	402	0.609551	4.25e-07	0.3605	Brain
chr19	27430037	27432631	1	C030016D13Rik	450	0.932219	4.28e-07	0.525255	Brain
chr1	157458582	157488733	1	Cryzl2	970	1.00138	4.3e-07	0.221524	Brain
chr13	37050244	36867178	2	F13a1	322	0.567308	4.32e-07	0.120078	Brain
chr8	124520767	124552008	1	Cog2	1134	1.01498	4.36e-07	0.258404	Brain
chr7	61790581	61790519	2	Mir344b	1051	0.703116	4.38e-07	0.152398	Brain
chrX	59097736	59097658	2	Mir504	374	0.800949	4.42e-07	0.131685	Brain
chr2	110721494	110739537	1	Muc15	1126	1.08819	4.43e-07	0.119536	Brain
chr12	17011727	17004958	2	2410004P03Rik	76	0.980094	4.44e-07	0.215351	Brain
chr11	120086827	120064430	2	Cep131	1769	0.799462	4.44e-07	0.23788	Brain
chr12	110278129	110278048	2	Mir1247	736	1.10189	4.5e-07	0.16945	Brain
chr16	22657231	22466568	2	Dgkg	253	0.907614	4.55e-07	0.549608	Brain
chr13	77135536	77613679	1	2210408I21Rik	696	0.553096	4.57e-07	0.309442	Brain
chr10	80813498	80808496	2	Jsrp1	625	1.39769	4.57e-07	0.213269	Brain
chr16	49057486	49199104	1	Myh15	492	0.817108	4.57e-07	0.160016	Brain
chr2	120609382	120621560	1	Haus2	1270	1.13971	4.58e-07	0.111641	Brain
chr15	86214459	86498503	1	Tbc1d22a	620	0.680828	4.6e-07	0.494843	Brain
chr5	118245025	118190736	2	Rnft2	895	1.2333	4.64e-07	0.292795	Brain
chr17	72604307	71868988	2	Alk	1066	0.894793	4.74e-07	0.580198	Brain
chr11	87127075	87220686	1	Trim37	1096	1.12764	4.77e-07	0.294173	Brain
chr14	49783367	49681668	2	Armh4	328	1.25546	4.8e-07	0.267514	Brain
chr19	45235236	45233728	2	Lbx1	659	0.972076	4.8e-07	0.33107	Brain
chr7	119184374	119144323	2	Gpr139	1732	0.879457	4.87e-07	0.0888513	Brain
chr14	117953847	117953743	2	Mir6239	829	1.70933	4.98e-07	0.262048	Brain
chr12	109717258	109717333	1	Mir543	706	3.54492	4.99e-07	0.13693	Brain
chr12	109717085	109717183	1	Mir666	705	3.54418	5.01e-07	0.136381	Brain
chr5	134552434	134489383	2	Clip2	1078	0.859938	5.09e-07	0.617169	Brain
chr6	60403707	60279043	2	A530053G22Rik	474	0.561347	5.11e-07	0.133482	Brain
chr6	124769673	124760053	2	Eno2	996	1.03408	5.11e-07	0.194068	Brain
chr3	96181227	96195183	1	Sv2a	662	1.88693	5.24e-07	0.242484	Brain
chr1	34636210	34633535	2	AA619741	134	1.06972	5.27e-07	0.168153	Brain
chr7	61837402	61837311	2	Mir344c	1052	1.12696	5.33e-07	0.265008	Brain
chr2	44065324	44059238	2	Arhgap15os	516	1.18573	5.34e-07	0.219291	Brain
chr18	68739400	68739501	1	Mir6356	500	0.619584	5.35e-07	0.189269	Brain
chr11	72135889	72047528	2	Pitpnm3	777	1.17385	5.39e-07	0.253502	Brain
chr2	157737401	157891903	1	Ctnnbl1	1732	0.737964	5.41e-07	0.262797	Brain
chr5	35893319	36003922	1	Afap1	286	0.760928	5.43e-07	0.358132	Brain
chr4	107434591	107635059	1	Glis1	636	0.996263	5.48e-07	0.269536	Brain
chr17	90793476	90792442	2	Gm20491	1178	1.16731	5.53e-07	0.272201	Brain
chr17	69156810	69289989	1	Epb41l3	1042	0.933913	5.55e-07	0.297701	Brain
chr18	77047296	76977149	2	Katnal2	545	1.22027	5.56e-07	0.221737	Brain
chr2	127656695	127633226	2	Mal	1369	1.38593	5.59e-07	0.384165	Brain
chr2	80581182	80500512	2	Nckap1	719	0.82887	5.64e-07	0.286504	Brain
chr13	97560000	97583994	1	Gm5086	787	0.876698	5.64e-07	0.269058	Brain
chr14	79738431	79738528	1	Mir759	765	1.58414	5.64e-07	0.230333	Brain
chrX	105165505	105164378	2	E530001F21Rik	694	1.30532	5.67e-07	0.169526	Brain
chr12	24831599	24960301	1	Mboat2	100	0.786382	5.68e-07	0.375661	Brain
chr17	25754378	25748613	2	Msln	326	1.57205	5.71e-07	0.105395	Brain
chr14	62984510	62977524	2	Defb48	585	0.787713	5.81e-07	0.207036	Brain
chr12	31559969	31519819	2	Slc26a4	141	1.34701	5.86e-07	0.196283	Brain
chr13	94875627	94883681	1	Otp	761	1.56317	5.89e-07	0.28258	Brain
chr12	26211267	26240707	1	4930480M12Rik	105	0.928672	5.92e-07	0.0593695	Brain
chr9	89738475	89728249	2	Ankrd34c	926	1.56618	5.96e-07	0.161956	Brain
chr19	36057360	35958727	2	Htr7	523	1.25381	5.97e-07	0.142655	Brain
chr8	113067262	113093334	1	Gm10280	995	0.666729	5.99e-07	0.0793875	Brain
chr12	109710175	109710256	1	Mir411	694	2.46046	6.04e-07	0.180871	Brain
chr3	153152108	153147943	2	4930482G09Rik	1106	0.83619	6.04e-07	0.137737	Brain
chr1	110977372	110889195	2	Cdh19	692	1.07964	6.06e-07	0.253675	Brain
chr2	101649532	101560781	2	B230118H07Rik	1055	0.939257	6.09e-07	0.268727	Brain
chr15	32773152	32757416	2	Gm41289	107	0.663287	6.13e-07	0.109829	Brain
chr11	80509106	80507410	2	C030013C21Rik	989	0.57394	6.16e-07	0.282265	Brain
chr6	5725639	6028039	1	Dync1i1	23	0.763432	6.23e-07	0.341472	Brain
chr19	12394265	12395212	1	Olfr1440	328	1.856	6.38e-07	0.125813	Brain
chr11	59136375	58994256	2	Obscn	499	0.821885	6.38e-07	0.149191	Brain
chr1	14310199	14168958	2	Eya1	45	0.685991	6.4e-07	0.194857	Brain
chr2	158375638	158386145	1	Snhg11	1744	1.10288	6.47e-07	0.316034	Brain
chr2	156547576	156568972	1	Aar2	1710	1.05557	6.47e-07	0.179267	Brain
chr9	81631930	81645156	1	D430036J16Rik	879	1.01962	6.47e-07	0.125299	Brain
chr16	13986867	13981702	2	Ifitm7	108	1.13156	6.56e-07	0.20243	Brain
chr7	16815889	16840931	1	Strn4	263	0.786264	6.66e-07	0.306086	Brain
chr2	106650364	106642917	2	BB218582	1109	1.08057	6.79e-07	0.16609	Brain
chr3	137552622	137550045	2	Gm4861	1010	1.07597	6.94e-07	0.277554	Brain
chr4	40472180	40475653	1	Tmem215	152	1.07601	7.07e-07	0.106697	Brain
chr13	46501903	46650281	1	Cap2	375	0.902398	7.08e-07	0.30004	Brain
chr10	53379851	53278081	2	Cep85l	292	0.834686	7.12e-07	0.384699	Brain
chr8	114351478	114341161	2	4933408N05Rik	1003	1.47342	7.56e-07	0.112134	Brain
chr2	164171113	164163619	2	Kcns1	1796	1.76863	7.58e-07	0.131004	Brain
chr13	8202866	8768762	1	Adarb2	27	0.83897	7.62e-07	0.501978	Brain
chr11	69605960	69599750	2	Atp1b2	675	1.96281	7.65e-07	0.390488	Brain
chr10	97714772	97753702	1	4930525C09Rik	818	0.77256	7.67e-07	0.122261	Brain
chrX	159414572	159498757	1	Map7d2	984	1.6417	7.78e-07	0.210833	Brain
chr8	48099092	48141667	1	Dctd	379	0.793384	7.87e-07	0.116624	Brain
chrX	72591579	72591500	2	Mir105	447	1.46205	7.94e-07	0.141203	Brain
chr9	46998741	47003860	1	Gm4791	503	1.08132	8.01e-07	0.140548	Brain
chr13	8871736	8802966	2	Wdr37	28	0.807002	8.12e-07	0.268831	Brain
chr11	120232947	120292297	1	Bahcc1	1774	0.56585	8.29e-07	0.488663	Brain
chr12	13627646	13607789	2	Gm35725	64	1.32153	8.4e-07	0.139779	Brain
chr18	32240331	32270147	1	Ercc3	134	0.675758	8.45e-07	0.167954	Brain
chr17	68837136	68843138	1	Tmem200c	1041	0.902291	8.5e-07	0.173189	Brain
chr9	54538984	54545020	1	Sh2d7	582	1.70028	8.55e-07	0.133651	Brain
chr13	47122720	47247991	1	Rnf144b	383	0.737012	8.56e-07	0.255942	Brain
chr18	32939041	33195767	1	Camk4	142	0.830277	8.58e-07	0.319628	Brain
chr2	13010864	13001887	2	C1ql3	100	1.28454	8.63e-07	0.204741	Brain
chr5	142702101	142722490	1	Slc29a4	1255	1.36297	8.66e-07	0.162705	Brain
chr4	81442815	81278499	2	Mpdz	464	0.651824	8.67e-07	0.204753	Brain
chr3	139075201	138925897	2	Rap1gds1	1033	0.7428	8.68e-07	0.356327	Brain
chr2	130804101	130801966	2	Gm14057	1428	1.23333	8.72e-07	0.427466	Brain
chr2	65567492	65457118	2	Scn3a	596	0.886624	8.76e-07	0.288827	Brain
chr12	50649223	50341231	2	Prkd1	203	0.607859	8.77e-07	0.297235	Brain
chr18	15760157	15452175	2	Chst9	69	0.895005	8.93e-07	0.28791	Brain
chr5	128601106	128604093	1	Fzd10	1036	1.53296	9.1e-07	0.186414	Brain
chr1	18145853	18115191	2	Crisp4	65	0.575227	9.14e-07	0.0727933	Brain
chr9	37854820	37855755	1	Olfr877	306	1.48668	9.16e-07	0.162024	Brain
chr5	140724127	140754690	1	Amz1	1245	1.06511	9.19e-07	0.236727	Brain
chr2	80617214	80631661	1	Dusp19	720	0.877271	9.22e-07	0.207789	Brain
chr6	87980883	87984180	1	Gm5577	687	2.54637	9.41e-07	0.269275	Brain
chr2	146221997	146225020	1	Insm1	1527	1.31927	9.43e-07	0.372203	Brain
chr2	125136692	125147841	1	Ctxn2	1329	2.30188	9.56e-07	0.0752731	Brain
chr3	79842662	79813153	2	Tmem144	344	1.35388	9.65e-07	0.514586	Brain
chrX	43429126	42532391	2	Tenm1	266	0.676952	9.76e-07	0.500012	Brain
chr7	121083438	121163089	1	Otoa	1765	1.04019	9.8e-07	0.135978	Brain
chr13	40361450	40001882	2	Ofcc1	337	0.938002	9.95e-07	0.213761	Brain
chr7	56239771	56536517	1	Oca2	1030	0.844677	9.99e-07	0.201651	Brain
chr1	176836133	176834624	2	Hmga2-ps1	1208	0.638076	1e-06	0.185928	Brain
chr8	95633559	95645059	1	Gins3	806	0.878467	1.01e-06	0.130817	Brain
chrX	99470735	99465734	2	Pja1	620	0.981086	1.02e-06	0.360751	Brain
chr3	146812946	146729579	2	Prkacb	1086	0.715804	1.02e-06	0.331185	Brain
chr13	68999541	68620043	2	Adcy2	635	1.09132	1.03e-06	0.555588	Brain
chr19	59170029	59164485	2	Vax1	777	1.8892	1.03e-06	0.268622	Brain
chr1	132391386	132356315	2	Tmcc2	783	1.18485	1.04e-06	0.703024	Brain
chrX	136139045	136140443	1	Bex4	816	1.26668	1.05e-06	0.0711928	Brain
chr4	101069038	101152370	1	Raver2	581	0.985749	1.06e-06	0.172249	Brain
chr11	53567369	53604246	1	Kif3a	402	1.07362	1.06e-06	0.171504	Brain
chr4	74013603	74202214	1	Frmd3	457	0.872817	1.06e-06	0.195869	Brain
chr8	113517282	113550808	1	4930571O06Rik	996	0.508426	1.06e-06	0.0638353	Brain
chr4	124485959	124449626	2	1700057H15Rik	872	1.21601	1.06e-06	0.113948	Brain
chr5	43233463	43289724	1	Cpeb2	330	0.810182	1.06e-06	0.52362	Brain
chrX	20870166	20874737	1	Timp1	151	1.65424	1.07e-06	0.215024	Brain
chr2	158610723	158595472	2	Gm14204	1748	1.25434	1.07e-06	0.1074	Brain
chr5	38159467	38137193	2	Nsg1	311	0.634795	1.09e-06	0.0927289	Brain
chr9	72807274	72917307	1	Prtg	812	0.745425	1.11e-06	0.199625	Brain
chr6	30741299	30741396	1	Mir335	153	1.56343	1.14e-06	0.429735	Brain
chr2	37516626	37519281	1	Gpr21	493	1.23284	1.15e-06	0.400263	Brain
chr11	30885358	30893729	1	Gpr75	197	1.09257	1.15e-06	0.137596	Brain
chr7	130266808	130162451	2	Fgfr2	1924	0.738293	1.15e-06	0.388253	Brain
chr5	110514923	110525980	1	A630023P12Rik	768	1.79906	1.16e-06	0.230797	Brain
chr13	23249238	23250323	1	Vmn1r223	170	1.60846	1.16e-06	0.0854518	Brain
chr2	157914653	157944719	1	Vstm2l	1733	0.884592	1.2e-06	0.125271	Brain
chr11	111066164	111076825	1	Kcnj2	1600	0.867601	1.2e-06	0.314711	Brain
chr4	155421704	155400969	2	5830444B04Rik	1412	1.09823	1.2e-06	0.165669	Brain
chr8	112569575	112554617	2	Gm26994	993	1.35656	1.21e-06	0.122775	Brain
chr5	43662379	43740972	1	Cc2d2a	332	0.792778	1.24e-06	0.181727	Brain
chr9	75306288	75345923	1	Gnb5	830	1.27259	1.25e-06	0.281044	Brain
chr2	17013726	16918678	2	4930515L03Rik	119	0.987145	1.29e-06	0.12897	Brain
chr4	117497052	117271463	2	Rnf220	762	1.20186	1.32e-06	0.803502	Brain
chrX	152342484	152336852	2	Tspyl2	938	1.08528	1.34e-06	0.499978	Brain
chr7	121589836	121587386	2	4933432K03Rik	1768	1.89115	1.34e-06	0.100592	Brain
chr1	125912928	125867622	2	Lypd1	727	1.3701	1.34e-06	0.087239	Brain
chr1	33669794	33453808	2	Prim2	117	0.887649	1.37e-06	0.379032	Brain
chr18	74207818	74195299	2	Ska1	520	0.582175	1.37e-06	0.0875642	Brain
chr7	3502552	3488991	2	Tarm1	15	1.42289	1.39e-06	0.116305	Brain
chr18	37990945	37990887	2	Mir6980	281	0.656551	1.4e-06	0.389829	Brain
chr11	87793784	87804412	1	Mpo	1109	1.486	1.4e-06	0.178683	Brain
chr17	56512483	56511248	2	Znrf4	964	0.557343	1.41e-06	0.490209	Brain
chr18	52529867	52516060	2	Lox	360	1.26813	1.42e-06	0.165797	Brain
chr11	77929288	77912127	2	Gm11190	917	1.41085	1.43e-06	0.100623	Brain
chr15	76818170	76723985	2	Arhgap39	392	0.869855	1.48e-06	0.57038	Brain
chr8	10153911	10634742	1	Myo16	50	0.753219	1.49e-06	0.527574	Brain
chr3	54156057	54318471	1	Trpc4	217	0.78598	1.53e-06	0.21989	Brain
chr3	55055242	55084002	1	4931419H13Rik	226	0.812286	1.57e-06	0.144167	Brain
chr12	109571990	109572080	1	Mir673	669	2.90821	1.57e-06	0.162267	Brain
chr15	87795943	87795850	2	Mir6393	622	0.865078	1.57e-06	0.101253	Brain
chr15	101802332	101793308	2	Krt73	846	2.96303	1.59e-06	0.0818032	Brain
chr10	3366150	3464975	1	Ppp1r14c	3	0.696721	1.59e-06	0.152576	Brain
chr2	166447451	166458770	1	5031425F14Rik	1863	0.53142	1.61e-06	0.226215	Brain
chr12	95692226	95785215	1	Flrt2	533	0.769781	1.65e-06	0.277793	Brain
chr6	30611010	30631521	1	Cpa5	149	1.626	1.68e-06	0.130444	Brain
chr6	88104258	88104128	2	Mir6376	691	1.15665	1.68e-06	0.539516	Brain
chr6	97060411	96831209	2	Fam19a4	770	0.537964	1.71e-06	0.0987631	Brain
chr12	119238276	119162803	2	Itgb8	830	0.790314	1.71e-06	0.270892	Brain
chr9	48162014	48400025	1	Nxpe4	506	0.544698	1.73e-06	0.158978	Brain
chr4	64047015	63959785	2	Tnc	433	0.97758	1.74e-06	0.187861	Brain
chr9	121495694	121489824	2	Cck	1295	1.10099	1.75e-06	0.299996	Brain
chr11	49901835	49980223	1	Rasgef1c	335	1.02289	1.76e-06	0.2581	Brain
chr2	102400900	102300119	2	Trim44	1062	0.541403	1.77e-06	0.219341	Brain
chr13	19619830	19591708	2	Epdr1	78	1.32025	1.79e-06	0.156522	Brain
chr3	114904078	115125764	1	Olfm3	874	0.840325	1.79e-06	0.273281	Brain
chr7	99466004	99474022	1	Klhl35	1333	1.30808	1.81e-06	0.420307	Brain
[truncated: 30,529 more rows]

## Sheet: GIM
seqnames	start	end	strand	name	idx	Log2FC	FDR	MeanDiff	Tissue
chr9	49799393	49502129	2	Ncam1	523	2.91039	4.38e-70	1.73196	Brain
chr5	125532418	125792583	1	Tmem132b	1027	3.25584	4.42e-64	1.51852	Brain
chr9	27791269	28925058	1	Opcml	230	2.19864	7.4e-61	3.52784	Brain
chr5	19227046	20704792	1	Magi2	74	1.54628	3.84e-59	3.42635	Brain
chr10	89873509	90972985	1	Anks1b	758	2.33719	2.5e-58	3.69542	Brain
chr6	126645801	126636463	2	Kcna1	1043	2.98932	4.52e-58	1.02572	Brain
chr3	127499115	126921607	2	Ank2	940	1.98377	1.49e-57	2.56889	Brain
chr2	178118975	178338492	1	Phactr3	1968	2.89073	2.23e-57	1.61494	Brain
chr16	39984371	42174242	1	Lsamp	435	1.50011	4.56e-57	4.46224	Brain
chr6	37299976	36846022	2	Dgki	195	2.23605	3.04e-56	1.74013	Brain
chr9	49518288	49568025	1	Gm11149	524	2.64356	2.75e-55	0.46803	Brain
chr9	45426628	45753713	1	Dscaml1	485	2.9893	5.28e-55	1.76093	Brain
chr7	37773575	37318643	2	Zfp536	751	2.37254	1.86e-52	1.70703	Brain
chr8	93810838	93969388	1	Gnao1	761	2.39623	1.86e-52	1.62985	Brain
chr15	74516196	74589464	1	Adgrb1	298	2.9587	2.81e-51	1.13915	Brain
chr15	87544299	87759364	1	Fam19a5	621	2.56254	9.07e-51	0.914349	Brain
chr4	87230540	86983124	2	Slc24a2	489	2.68364	2.53e-50	1.45245	Brain
chr7	91090786	92449246	1	Dlg2	1283	1.76712	9.77e-50	4.13178	Brain
chr6	126740674	126708329	2	Kcna6	1044	2.587	7.88e-49	0.720117	Brain
chr15	48791989	47580638	2	Csmd3	190	1.24869	1.48e-48	2.3561	Brain
chr3	26331909	25431841	2	Nlgn1	75	1.54686	1.65e-47	2.17302	Brain
chr17	10840191	10403012	2	Pacrg	61	1.97872	3.15e-47	1.86647	Brain
chr5	36868570	36955078	1	Ppp2r2c	299	2.84041	5.37e-47	1.00396	Brain
chr3	55242526	55539068	1	Dclk1	230	2.49112	1.17e-46	1.7944	Brain
chr17	10840359	12063366	1	Prkn	63	1.77074	1.28e-46	2.60124	Brain
chr3	33143191	32947926	2	Pex5l	123	2.80142	1.28e-46	1.29991	Brain
chr5	36876879	36873595	2	Ppp2r2cos	300	3.15283	2.08e-46	1.16547	Brain
chr14	93890669	93013700	2	Pcdh9	777	1.40694	1.91e-45	2.25458	Brain
chr14	29721864	28904943	2	Cacna2d3	153	2.09142	2.19e-45	1.76225	Brain
chr4	148287965	148236857	2	Disp3	1313	3.08175	2.6e-45	0.582817	Brain
chr12	88722876	90334935	1	Nrxn3	524	1.6647	2.83e-45	3.54588	Brain
chr19	48206025	48805505	1	Sorcs3	717	2.23205	4.45e-45	1.34401	Brain
chr16	97170735	96592079	2	Dscam	757	1.95872	5.91e-45	1.82122	Brain
chr16	67620908	66655421	2	Cadm2	589	1.39739	1.07e-44	2.6353	Brain
chr17	91092952	90033644	2	Nrxn1	1177	1.66008	1.53e-44	3.30252	Brain
chr1	50909962	51187270	1	Tmeff2	235	2.06951	1.59e-44	1.32542	Brain
chr9	41376526	41615185	1	3110039I08Rik	413	2.21406	4.6e-44	1.2787	Brain
chr4	127988044	128567656	1	Csmd2	932	2.78442	5.77e-44	1.52892	Brain
chr4	101496648	101642799	1	Dnajc6	587	2.78808	1.51e-43	0.939659	Brain
chr3	33024777	33088607	1	4930419G24Rik	124	3.41894	2.83e-43	0.883656	Brain
chr9	122572501	122679596	1	9530059O14Rik	1318	3.00079	5.44e-43	0.8566	Brain
chr14	77156763	77721763	1	Enox1	742	1.87074	1.66e-42	1.55798	Brain
chr15	66286224	65994915	2	Kcnq3	267	2.12185	3.27e-42	1.04943	Brain
chr13	57908332	57421195	2	Spock1	507	2.22585	4.38e-42	1.274	Brain
chr3	141465564	141834924	1	Unc5c	1037	1.96113	4.95e-42	1.43933	Brain
chr6	92706184	92370892	2	Prickle2	755	1.91573	5.16e-42	1.46343	Brain
chr19	22139117	22989884	1	Trpm3	419	1.78449	1.19e-41	1.89763	Brain
chr3	156561794	157316464	1	Negr1	1128	1.63553	1.46e-41	1.98193	Brain
chr8	93813555	93811694	2	4930488L21Rik	762	2.45634	1.61e-41	1.70207	Brain
chr12	67222549	66466059	2	Mdga2	277	1.46668	2.25e-41	1.75695	Brain
chr8	17535385	15892545	2	Csmd1	113	1.72327	2.47e-41	3.84078	Brain
chr13	42680799	43138526	1	Phactr1	355	2.01459	2.87e-41	1.92917	Brain
chr1	42694825	42648200	2	Pantr1	203	2.654	3.1e-41	0.924572	Brain
chr5	103211334	102908547	2	Mapk10	668	2.17246	8.68e-41	1.01793	Brain
chr18	40258361	40531184	1	Kctd16	297	2.14877	9.77e-41	1.08356	Brain
chr7	79505264	79505353	1	Mir9-3	1151	3.41387	9.77e-41	1.49938	Brain
chr9	47530170	47853391	1	Cadm1	504	1.89852	1.18e-40	1.4677	Brain
chr9	29963129	28995964	2	Ntm	231	2.07524	4.74e-40	2.51813	Brain
chr19	42431783	42283037	2	Crtac1	612	2.34144	7.2e-40	0.750321	Brain
chr15	91949540	92341967	1	Cntn1	676	2.51509	1.82e-39	1.20656	Brain
chr13	83721556	83741244	1	C130071C03Rik	711	2.44222	2.46e-39	1.07095	Brain
chr17	25570811	25575043	1	2810468N07Rik	319	2.94971	2.67e-39	1.34597	Brain
chr9	102354693	101922128	2	Ephb1	1010	2.02401	3.77e-39	1.16733	Brain
chr3	34560381	34680851	1	Sox2ot	129	2.4339	6.78e-39	1.00169	Brain
chr3	67892220	68626482	1	Iqschfp	305	1.47329	7.29e-39	1.87094	Brain
chr10	110000219	109683439	2	Nav3	860	1.92983	1.59e-38	1.37917	Brain
chr6	77979667	76881637	2	Ctnna2	554	1.22	2.32e-38	1.83361	Brain
chr9	56685253	56618464	2	Lingo1	611	2.73227	3.61e-38	0.886285	Brain
chr14	66344296	66361680	1	Stmn4	636	2.77776	5.17e-38	0.882325	Brain
chr14	12823079	12372563	2	Cadps	44	2.24052	5.27e-38	1.39412	Brain
chr2	42653598	40596773	2	Lrp1b	512	1.20506	5.27e-38	3.16261	Brain
chr1	132741797	132564690	2	Nfasc	788	2.39813	5.38e-38	1.40038	Brain
chr4	103619665	104744844	1	Dab1	607	1.7498	5.41e-38	2.37943	Brain
chr3	127161305	127168290	1	LOC100862268	941	2.6847	5.71e-38	1.05115	Brain
chr15	30172593	31029344	1	Ctnnd2	94	1.47141	6.39e-38	1.79304	Brain
chr5	128433077	127783491	2	Tmem132d	1034	1.87409	7.01e-38	1.12019	Brain
chr13	58806569	59133970	1	Ntrk2	523	2.49846	8.59e-38	1.51939	Brain
chr6	36811361	36715663	2	Ptn	194	2.10308	1.35e-37	0.734271	Brain
chr11	97575126	97509340	2	Srcin1	1255	2.15009	2.04e-37	1.09307	Brain
chr6	136173511	135729795	2	Grin2b	1196	2.64445	2.47e-37	1.94573	Brain
chr13	83738814	83738885	1	Mir9-2	712	2.28293	3.24e-37	1.25296	Brain
chr3	31310319	31202854	2	Slc7a14	110	2.36643	1.31e-36	0.618729	Brain
chr10	89257790	88948994	2	Ano4	750	2.29974	1.61e-36	1.14354	Brain
chr7	79500026	79534403	1	Mir9-3hg	1150	3.27817	1.91e-36	0.677896	Brain
chr15	18818947	19014236	1	Cdh10	73	1.81953	3.08e-36	1.06279	Brain
chr1	93101874	93015455	2	Kif1a	619	2.19645	3.15e-36	0.722695	Brain
chr8	124433936	124369049	2	Pgbd5	1133	2.39212	4.98e-36	0.866034	Brain
chr4	153482830	153373221	2	Ajap1	1381	2.03681	7.35e-36	0.52948	Brain
chr3	68064802	68626482	1	Schip1	306	1.49978	1.03e-35	1.67471	Brain
chr9	120149742	120181484	1	Mobp	1283	3.40142	1.2e-35	0.979179	Brain
chr9	36832684	36878640	1	Fez1	285	3.07519	1.62e-35	0.689373	Brain
chr10	70440668	70558732	1	Fam13c	415	2.13436	2.09e-35	0.606863	Brain
chr7	64501706	64753878	1	Apba2	1075	1.79293	2.09e-35	0.892847	Brain
chr2	65845767	66031546	1	Csrnp3	598	2.21731	2.73e-35	1.02116	Brain
chr2	180894040	180894107	1	Mir124a-3	2006	3.34589	2.84e-35	1.58031	Brain
chr7	44442487	44463351	1	Lrrc4b	846	2.75741	5.09e-35	0.596753	Brain
chr16	5884793	7412480	1	Rbfox1	48	2.0485	6.48e-35	4.13998	Brain
chr6	40110253	40248353	1	Tmem178b	227	2.20287	7.75e-35	0.684813	Brain
chr1	132729353	132732826	1	Gm10538	789	3.21831	1.05e-34	1.04343	Brain
chr13	88821472	89323225	1	Edil3	720	1.594	1.59e-34	1.45979	Brain
chr16	35155636	35304549	1	Adcy5	373	2.13077	2.52e-34	0.791666	Brain
chr12	70347614	70244533	2	Trim9	306	2.4173	2.54e-34	0.749516	Brain
chr6	110645598	111567230	1	Grm7	810	1.38429	2.54e-34	1.76062	Brain
chr11	67532998	67688992	1	Gas7	626	1.63011	2.72e-34	0.912174	Brain
chr2	96318169	97631664	1	Lrrc4c	1054	1.20779	3.22e-34	2.25782	Brain
chr5	57718081	58133235	1	Pcdh7	384	1.73341	3.83e-34	1.32495	Brain
chr14	64588115	64593961	1	Mir124a-1hg	610	3.49002	5.48e-34	1.05277	Brain
chr16	31933851	31946046	1	Pigz	323	2.51128	9.87e-34	1.19911	Brain
chr3	65302685	65133059	2	A330015K06Rik	287	2.18547	1.15e-33	0.673626	Brain
chr14	34820136	35581115	1	Grid1	242	2.07553	1.22e-33	1.50942	Brain
chr5	112896362	112688876	2	Myo18b	798	1.8041	1.8e-33	0.644633	Brain
chr9	112118711	112118636	2	Mir128-2	1216	3.03477	1.83e-33	1.2102	Brain
chr8	54779434	55060878	1	Gpm6a	390	1.56612	3.15e-33	0.937124	Brain
chr11	118911597	118489760	2	Rbfox3	1744	2.38764	3.38e-33	1.80229	Brain
chr1	25829707	25067476	2	Adgrb3	101	1.44169	4.05e-33	1.89484	Brain
chr16	81200697	81624290	1	Ncam2	620	1.53159	4.63e-33	1.4441	Brain
chr2	45023177	45023100	2	Mir5129	519	1.92271	5.16e-33	1.56809	Brain
chr19	6418738	6544169	1	Nrxn2	159	1.92281	8.99e-33	1.11254	Brain
chr5	81020571	81795730	1	Adgrl3	504	1.12775	1.43e-32	1.57552	Brain
chr15	78718771	78670003	2	Elfn2	436	2.45302	1.64e-32	0.72213	Brain
chr9	41581926	41582002	1	Mir125b-1	416	2.42661	1.64e-32	1.30323	Brain
chr11	71750703	71789647	1	Wscd1	773	2.32943	1.73e-32	0.798153	Brain
chr11	36944241	36006656	2	Tenm2	243	1.80327	1.83e-32	2.29776	Brain
chr1	146495666	146902472	1	Brinp3	896	1.47922	2.09e-32	1.13783	Brain
chr15	95528559	95075230	2	Nell2	691	2.36921	2.28e-32	1.25929	Brain
chr16	9992533	9577710	2	Grin2a	59	2.49404	2.61e-32	1.50352	Brain
chr5	113490447	113589725	1	Wscd2	809	2.27452	4.08e-32	0.535104	Brain
chr12	102948859	103183997	1	Unc79	585	2.2249	5.8e-32	0.89757	Brain
chr8	14095875	14847687	1	Dlgap2	107	1.8675	6.17e-32	1.78919	Brain
chr3	107518018	107467548	2	Slc6a17	818	2.69288	6.17e-32	0.586333	Brain
chr1	158362304	158691786	1	Astn1	973	1.96089	6.29e-32	0.858835	Brain
chr7	139834174	139878088	1	Adgra1	2000	2.91866	7.36e-32	0.429417	Brain
chr10	49788754	49099463	2	Grik2	274	1.38122	7.58e-32	1.58692	Brain
chr4	125490831	125714173	1	Grik3	895	2.12746	9.21e-32	0.904281	Brain
chr6	114042080	113745668	2	Atp2b2	848	2.17946	9.38e-32	1.11604	Brain
chr9	112234841	112065091	2	Arpp21	1215	2.75207	1.58e-31	1.23073	Brain
chr11	57011618	57330244	1	Gria1	443	2.72324	5.47e-31	1.24621	Brain
chr17	25497288	25489875	2	Sstr5	318	2.52308	6.48e-31	0.464512	Brain
chr5	112589996	112582936	2	1700034G24Rik	797	2.2449	6.96e-31	0.690871	Brain
chr4	127169204	127237022	1	Dlgap3	925	2.57653	9.18e-31	0.600391	Brain
chr19	50678646	50143301	2	Sorcs1	718	1.30531	1.4e-30	0.723385	Brain
chr7	25005937	24978167	2	Atp1a3	471	3.1249	1.4e-30	0.589759	Brain
chr3	45378398	45434579	1	Pcdh10	187	2.62719	1.74e-30	0.635641	Brain
chr5	9725352	9485236	2	Grm3	41	1.64387	2.01e-30	0.846958	Brain
chr9	27396807	27401711	1	Spata19	229	3.0085	2.01e-30	0.655933	Brain
chr10	73099342	74649737	1	Pcdh15	429	1.04316	3.28e-30	1.6883	Brain
chr10	67912662	67886105	2	Zfp365	402	2.64838	4.13e-30	0.686163	Brain
chrX	143518591	143797796	1	Pak3	880	1.77137	4.16e-30	0.48946	Brain
chr11	81968396	80880163	2	Asic2	993	1.6938	7.27e-30	1.70491	Brain
chr9	27299104	27357549	1	Igsf9b	228	2.25401	9.68e-30	0.587904	Brain
chr15	100869858	101045938	1	Scn8a	810	2.41814	1.17e-29	0.886715	Brain
chr12	29528384	29923209	1	Myt1l	125	2.02282	1.26e-29	1.73326	Brain
chr12	81228284	81243258	1	Gm3693	411	2.25467	1.59e-29	0.264337	Brain
chr17	25579174	25662826	1	Lmf1	321	2.04064	1.89e-29	0.828841	Brain
chr14	64590657	64590741	1	Mir124a-1	611	4.4901	2.22e-29	0.878136	Brain
chr10	52690501	53111622	1	Slc35f1	290	1.4894	2.22e-29	0.921224	Brain
chr7	24987667	24987604	2	Mir7047	472	3.16658	2.56e-29	0.538627	Brain
chr17	10456216	10493057	1	A230009B12Rik	62	2.84269	3.55e-29	1.08215	Brain
chr2	181157015	181147692	2	Eef1a2	2014	2.74411	4.75e-29	0.54608	Brain
chr5	37242058	37292163	1	Crmp1	303	2.92913	5.56e-29	0.555134	Brain
chr5	112577198	112419151	2	Sez6l	795	2.20403	5.94e-29	0.810146	Brain
chr12	53248677	54072175	1	Npas3	219	1.45606	6.48e-29	1.36145	Brain
chr3	56183701	55625198	2	Nbea	231	1.31372	8.31e-29	1.30167	Brain
chr9	112227456	112228242	1	2310075C17Rik	1217	2.54497	1.24e-28	0.896051	Brain
chr2	136387967	136081088	2	Pak7	1478	1.47711	1.36e-28	0.816548	Brain
chr8	123894775	123891758	2	Acta1	1126	2.4292	1.47e-28	0.533612	Brain
chr15	25413764	25363277	2	Basp1	79	1.9542	1.63e-28	0.568376	Brain
chr6	25689980	25668523	2	Gpr37	101	2.68809	1.63e-28	0.755629	Brain
chr12	72409054	72211749	2	Rtn1	324	1.88998	1.68e-28	0.698837	Brain
chr4	124881785	124917800	1	Epha10	885	4.5932	1.95e-28	0.361743	Brain
chr18	37143969	37187661	1	Pcdhac2	228	2.08927	1.99e-28	0.297916	Brain
chr13	54766440	54758860	2	Sncb	458	2.51005	2.41e-28	0.526715	Brain
chr6	18514825	18366477	2	Cttnbp2	72	1.6691	2.59e-28	0.786749	Brain
chr9	42944371	42520412	2	Grik4	422	1.65559	2.87e-28	1.07049	Brain
chr9	27155421	27097384	2	Jam3	227	1.33529	3.36e-28	0.453193	Brain
chr4	66404483	65380803	2	Astn2	436	1.25065	3.52e-28	1.55459	Brain
chr2	94241453	94241364	2	Mir129-2	1049	3.59938	4.97e-28	0.965518	Brain
chr10	29143996	29199630	1	Soga3	168	2.55838	5.73e-28	0.511289	Brain
chr19	23758876	23949597	1	Apba1	427	1.60211	8.86e-28	0.746398	Brain
chr7	96171244	96911093	1	Tenm4	1292	1.38528	1.11e-27	1.5249	Brain
chr18	23310020	23659719	1	Dtna	97	1.3131	1.61e-27	0.89801	Brain
chr15	39198286	39684372	1	Rims2	160	1.49299	1.68e-27	1.13225	Brain
chr13	99516602	99421464	2	Map1b	806	1.65867	1.83e-27	0.596281	Brain
chr2	45117395	44983512	2	Zeb2	518	1.50829	1.85e-27	1.47755	Brain
chr5	26817357	27727500	1	Dpp6	152	1.74309	1.88e-27	1.61299	Brain
chr7	139894696	139941540	1	Kndc1	2001	3.03854	1.93e-27	0.563954	Brain
chr7	63444772	63759027	1	Otud7a	1065	1.6661	2.35e-27	0.912152	Brain
chr6	126535555	126532551	2	Kcna5	1042	1.6998	2.44e-27	0.614681	Brain
chr12	44328885	44601846	1	Nrcam	197	2.03812	2.61e-27	0.973829	Brain
chr12	81333180	81197915	2	Slc8a3	410	2.02521	2.66e-27	0.394253	Brain
chr18	59175340	59411336	1	Chsy3	397	1.5397	2.79e-27	0.640255	Brain
chr2	104410334	104143073	2	D430041D05Rik	1085	2.00183	2.84e-27	1.00022	Brain
chr4	151089570	151091449	1	Gm13090	1359	1.9417	3.98e-27	0.736478	Brain
chr1	42697146	42700210	1	Pou3f3	204	3.0608	4.7e-27	1.39066	Brain
chr3	153725133	153202509	2	St6galnac3	1107	1.239	4.72e-27	1.18709	Brain
chr4	78211895	75941237	2	Ptprd	460	1.0036	5.25e-27	3.39589	Brain
chr3	80802791	80684936	2	Gria2	346	1.99225	5.45e-27	0.702307	Brain
chr15	84105754	84076097	2	Sult4a1	582	3.4247	6.1e-27	0.361239	Brain
chr9	107231909	106892825	2	Dock3	1076	1.65441	6.27e-27	0.932733	Brain
chr6	102464667	102163306	2	Cntn3	790	1.57383	6.51e-27	0.762897	Brain
chr1	132880355	132940005	1	Lrrn2	790	2.51489	7.09e-27	0.50304	Brain
chr18	72351069	71253632	2	Dcc	512	1.023	7.41e-27	1.4624	Brain
chr6	105677745	106699305	1	Cntn4	797	1.12214	8.95e-27	1.59525	Brain
chr8	102785111	102632095	2	Cdh11	817	1.67387	1.1e-26	0.645747	Brain
chr18	77185847	77255450	1	St8sia5	547	2.94842	1.28e-26	0.442351	Brain
chr5	116591817	116439272	2	Srrm4	882	2.44215	1.53e-26	0.713086	Brain
chr9	26733808	26763097	1	B3gat1	219	2.7168	1.69e-26	0.383026	Brain
chr9	103557090	103565891	1	4932413F04Rik	1028	2.34552	1.81e-26	0.521149	Brain
chr15	76522129	76516203	2	Scrt1	374	2.49076	2.7e-26	0.605393	Brain
chr2	28193093	28230736	1	Olfm1	295	2.26578	2.98e-26	0.505791	Brain
chr14	34894609	34894706	1	Mir346	243	2.89883	3.59e-26	0.546703	Brain
chr7	65156528	64756096	2	Fam189a1	1076	1.7351	4.63e-26	1.11174	Brain
chr12	49385174	49407346	1	3110039M20Rik	201	2.01745	4.66e-26	0.41111	Brain
chr5	131307522	130874951	2	Galnt17	1068	2.15853	4.77e-26	1.01915	Brain
chr11	3863903	3703731	2	Osbp2	17	2.13218	4.94e-26	0.789731	Brain
chr2	181135289	181075579	2	Kcnq2	2013	2.31497	7.12e-26	0.537991	Brain
chr18	37090136	37187661	1	Pcdhac1	227	1.96929	7.38e-26	0.329715	Brain
chr2	143546133	143816284	1	Pcsk2	1499	1.90678	7.38e-26	0.659185	Brain
chr2	4017734	4614043	1	Frmd4a	12	1.0344	8.89e-26	1.2455	Brain
chr11	120047145	120007313	2	Aatk	1766	2.08804	9.41e-26	0.929008	Brain
chr1	135584773	135599950	1	Gm4793	841	1.13907	1.29e-25	0.589307	Brain
chr12	109603945	109661716	1	Rian	683	2.46396	1.32e-25	0.370146	Brain
chr4	68954397	68761372	2	Brinp1	439	1.94521	1.34e-25	0.857466	Brain
chr6	86028681	86124409	1	Add2	650	2.47711	1.36e-25	0.647172	Brain
chr2	62046515	62326743	1	Slc4a10	583	1.68637	1.53e-25	0.761576	Brain
chr17	81738387	81266210	2	Slc8a1	1122	0.988255	1.64e-25	1.0323	Brain
chr2	16356304	16755839	1	Plxdc2	118	1.18191	2.17e-25	0.841166	Brain
chr2	145168113	145641953	1	Slc24a3	1520	1.25844	2.73e-25	1.04931	Brain
chr1	33908225	34308662	1	Dst	124	1.06289	3.05e-25	1.20076	Brain
chr3	64949223	65378225	1	Kcnab1	286	1.22922	3.23e-25	0.824765	Brain
chr7	138940730	139083976	1	Jakmip3	1991	2.44207	3.91e-25	0.557482	Brain
chr16	11984113	12270904	1	Shisa9	91	2.46233	4.07e-25	0.903271	Brain
chr4	129984870	130022633	1	Adgrb2	978	2.57634	4.2e-25	0.580747	Brain
chr7	75309262	75114894	2	Sv2b	1129	2.1075	4.34e-25	0.616805	Brain
chr3	28263214	28670585	1	Tnik	86	1.19394	4.87e-25	1.00528	Brain
chr2	164960846	164999731	1	Slc12a5	1845	2.49956	5.18e-25	0.453679	Brain
chr3	105452330	105674002	1	Kcnd3	783	1.6672	6.13e-25	0.670992	Brain
chr7	82259908	82307420	1	Sh3gl3	1207	1.65499	6.23e-25	0.306102	Brain
chr5	71700016	72137244	1	Gabrb1	443	1.73235	6.74e-25	1.06832	Brain
chr1	104768819	104995481	1	Cdh20	665	1.68776	8.8e-25	0.751556	Brain
chr9	107192807	107194061	1	AA543401	1077	2.48872	8.96e-25	0.423375	Brain
chr3	125956653	125865343	2	Ugt8a	937	2.11612	9.03e-25	0.760398	Brain
chr14	70890107	70979840	1	Gfra2	699	2.26817	1.32e-24	0.401695	Brain
chr12	52699383	53151015	1	Akap6	218	1.46408	1.49e-24	1.05117	Brain
chr4	151861768	151059523	2	Camta1	1358	1.18403	1.58e-24	1.71046	Brain
chr17	43801851	44039516	1	Rcan2	805	1.38558	1.66e-24	0.760032	Brain
chr2	156613422	156609198	2	Gm14169	1712	2.21377	1.89e-24	0.524418	Brain
chr4	46991714	46663898	2	Gabbr2	291	2.00637	2.02e-24	1.39789	Brain
chr2	121289602	121310832	1	Map1a	1285	2.37737	2.1e-24	0.735267	Brain
chr16	31878810	31899020	1	Meltf	322	2.44935	2.43e-24	0.417386	Brain
chr18	23041653	22693155	2	Nol4	95	1.57783	2.47e-24	0.901	Brain
chr1	38821215	38794509	2	Lonrf2	175	2.31758	2.76e-24	0.343251	Brain
chr4	91399984	91250766	2	Elavl2	536	1.80592	2.83e-24	0.550769	Brain
chr18	16809246	16588877	2	Cdh2	70	1.32833	2.86e-24	0.717572	Brain
chr18	49523289	49524440	1	1700044K03Rik	348	2.02636	2.96e-24	0.684568	Brain
chr9	113587152	113496746	2	AU023762	1219	2.0536	2.99e-24	0.336353	Brain
chr9	60688134	60568859	2	Lrrc49	683	1.71891	3.15e-24	0.546672	Brain
chr17	37023398	37010740	2	Mog	713	3.09283	3.75e-24	0.763209	Brain
chr14	55116935	55106826	2	Jph4	459	1.97661	4.19e-24	1.11075	Brain
chr4	48585193	48663131	1	Tmeff1	305	2.15963	4.36e-24	0.707596	Brain
chr16	94997696	94748683	2	Kcnj6	741	2.2001	4.53e-24	0.889134	Brain
chr5	128953486	128757788	2	Rimbp2	1038	1.95609	5.65e-24	0.629145	Brain
chr2	66440837	66270782	2	Scn1a	601	2.22095	6.11e-24	0.463096	Brain
chr6	114282635	114317525	1	Slc6a1	850	2.28742	6.11e-24	0.468586	Brain
chr8	118283611	119324927	1	Cdh13	1026	1.22723	6.5e-24	1.30472	Brain
chr1	84696221	84369839	2	Dner	494	1.66638	6.77e-24	0.779098	Brain
chr9	106626582	106627612	1	Iqcf6	1069	2.79928	7.64e-24	0.349325	Brain
chr14	24014491	23298694	2	Kcnma1	113	1.594	8.22e-24	1.8911	Brain
chr5	130369458	130840645	1	Caln1	1066	2.39939	8.31e-24	0.990735	Brain
chr10	106470310	106933468	1	Ppfia2	847	1.26009	8.76e-24	1.07399	Brain
chr1	158356260	158245269	2	Brinp2	972	2.03421	8.97e-24	0.376845	Brain
chr16	77236317	77691399	1	Mir99ahg	610	0.872742	9.1e-24	1.08363	Brain
chr16	28753243	28157783	2	Fgf12	297	1.59114	1.02e-23	1.07429	Brain
chr18	37020230	37187661	1	Pcdha12	226	1.7643	1.02e-23	0.337099	Brain
chr6	114131241	114249886	1	Slc6a11	849	2.42142	1.04e-23	0.496249	Brain
chr5	35757880	35884979	1	Ablim2	285	1.58923	1.15e-23	1.05583	Brain
chr5	112449426	112451738	1	Gm6588	796	1.96295	1.17e-23	0.508357	Brain
chr18	37010858	37187661	1	Pcdha11	225	1.75211	1.22e-23	0.343516	Brain
chr2	162661147	161521988	2	Ptprt	1765	1.32743	1.96e-23	1.39015	Brain
chr3	156561746	156546753	2	4930570G19Rik	1127	2.61733	2.08e-23	0.569886	Brain
chr1	3671498	3214482	2	Xkr4	1	1.39555	2.52e-23	1.01925	Brain
chr18	37005320	37187661	1	Pcdha10	224	1.71844	2.61e-23	0.349229	Brain
chr12	73997761	74267916	1	Syt16	342	1.93363	3.15e-23	0.79411	Brain
chr6	21216109	21729805	1	Kcnd2	77	1.27324	3.16e-23	0.927915	Brain
chr9	47818208	47799160	2	Gm10677	505	2.79427	3.49e-23	0.290785	Brain
chr8	99416471	99024471	2	Cdh8	815	1.3022	3.57e-23	0.746331	Brain
chr6	32588192	32144543	2	Plxna4	166	1.47703	3.58e-23	0.928626	Brain
chr15	79834333	79786351	2	Npcd	482	1.88294	3.75e-23	0.52899	Brain
chr18	65580230	65689443	1	Zfp532	465	1.16228	3.79e-23	0.722516	Brain
chr4	46039222	46116032	1	Tmod1	279	1.69696	5.73e-23	0.571171	Brain
chr16	42340651	42248552	2	Gap43	436	2.10093	6.17e-23	0.39448	Brain
chr7	25072369	25009849	2	Grik5	473	1.7149	6.88e-23	0.848731	Brain
chr18	36992467	37187661	1	Pcdha8	222	1.69512	6.89e-23	0.351817	Brain
chr18	36973802	37187661	1	Pcdha7	220	1.67501	7e-23	0.357582	Brain
chr5	130384631	130378851	2	A330070K13Rik	1067	3.05515	7.04e-23	0.283631	Brain
chr7	3332955	3366948	1	Cacng7	10	2.94963	7.31e-23	0.376669	Brain
chr6	102266100	102336677	1	4930587E11Rik	791	1.33576	7.43e-23	0.296576	Brain
chr18	36997880	37187661	1	Pcdha9	223	1.69079	7.51e-23	0.35108	Brain
chr17	69969368	70821413	1	Dlgap1	1047	1.32257	7.65e-23	1.98024	Brain
chr10	70599291	70557686	2	Phyhipl	416	1.75776	9.36e-23	0.353763	Brain
chr11	104231436	104332090	1	Mapt	1518	1.4004	9.76e-23	0.988717	Brain
chr2	121807057	121545529	2	Frmd5	1298	1.50711	1.05e-22	0.886972	Brain
chr12	109540996	109571729	1	Meg3	667	2.75221	1.28e-22	0.415598	Brain
chr3	117360876	117319145	2	Plppr4	896	1.80797	1.37e-22	0.327781	Brain
chr5	113357294	113357821	1	Aym1	808	2.95389	1.53e-22	0.821703	Brain
chr7	131966460	131985633	1	Gpr26	1946	1.62053	1.63e-22	0.213379	Brain
chr13	54749874	54736671	2	Gprin1	457	2.18044	1.81e-22	0.323717	Brain
chr8	9771023	9206010	2	Fam155a	46	1.59439	1.9e-22	1.213	Brain
chr12	5375682	5077465	2	Klhl29	27	1.19259	1.92e-22	0.828342	Brain
chr11	104132781	104175523	1	Crhr1	1516	2.46363	1.95e-22	0.327512	Brain
chr1	166254139	166316832	1	Ildr2	1054	1.92806	2.19e-22	0.483586	Brain
chr15	83780023	83858474	1	Mpped1	580	2.4319	2.61e-22	0.446526	Brain
chr17	8526801	8986648	1	Pde10a	53	1.38615	2.64e-22	1.0359	Brain
chr2	45111138	45114087	1	Zeb2os	520	1.14454	2.67e-22	1.49656	Brain
chr7	79617657	79593363	2	Rhcg	1152	1.27665	2.87e-22	0.31546	Brain
chr18	36967631	37187661	1	Pcdha6	218	1.64174	2.99e-22	0.356811	Brain
chr10	32889915	31689319	2	Nkain2	183	1.04895	3.28e-22	1.49681	Brain
chr18	25753983	25477620	2	Celf4	115	1.47656	3.4e-22	1.09886	Brain
chr11	120014862	120014765	2	Mir338	1768	2.56803	3.61e-22	1.63757	Brain
chrX	166238943	166389033	1	Gpm6b	1023	1.77718	3.64e-22	0.687064	Brain
chr5	66676121	66687234	1	Uchl1	423	2.24343	3.89e-22	0.505538	Brain
chr7	48959073	49610088	1	Nav2	1006	0.850134	4.05e-22	1.67254	Brain
chr15	74672570	74669081	2	Arc	300	2.02183	4.23e-22	0.934629	Brain
chr5	33995984	34005916	1	Nat8l	252	3.27567	4.88e-22	0.319354	Brain
chr2	92387446	92387384	2	Mir7000	1024	2.23963	5.87e-22	1.57214	Brain
chr5	132542343	131437682	2	Auts2	1069	1.04018	6.24e-22	1.76142	Brain
chr1	74855029	74857732	1	Cdk5r2	425	2.19392	6.37e-22	0.927341	Brain
chr1	84695839	84695915	1	Mir5126	495	3.5996	6.58e-22	0.510869	Brain
chr15	84065349	83866712	2	Efcab6	581	1.89305	6.74e-22	0.469606	Brain
chr1	63964727	63968999	1	Gm13749	342	1.82627	7.1e-22	0.587992	Brain
chr5	149538030	149489056	2	Gm15997	1366	1.87251	7.18e-22	0.378221	Brain
chr2	28447941	28455508	1	Ppp1r26	296	1.8942	7.5e-22	0.421329	Brain
chr18	36960440	37187661	1	Pcdha5	217	1.63923	8e-22	0.361036	Brain
chr4	152697540	152700922	1	Gm833	1380	1.47835	8.23e-22	0.28539	Brain
chr15	92396810	92771819	1	Pdzrn4	678	1.64223	8.67e-22	0.672251	Brain
chr3	17789921	17800071	1	Mir124-2hg	51	2.20871	8.92e-22	0.52194	Brain
chr11	42419757	42632591	1	Gabrb2	254	1.59213	9.58e-22	0.671092	Brain
chr6	119196409	118587240	2	Cacna1c	907	1.06584	9.59e-22	1.03161	Brain
chr7	99267447	99337137	1	Map6	1330	1.95285	9.6e-22	0.470116	Brain
chr6	112947266	112717971	2	Srgap3	818	1.2834	9.77e-22	0.862548	Brain
chr11	105589986	105929304	1	Tanc2	1530	1.15029	9.93e-22	0.918233	Brain
chr1	132542940	132509425	2	Cntn2	787	2.97692	1.01e-21	0.753301	Brain
chr2	49619314	49774778	1	Kif5c	526	1.7088	1.3e-21	0.740807	Brain
chr8	62951232	63357098	1	Spock3	421	1.18202	1.31e-21	0.769432	Brain
chr1	76489133	76502028	1	Gm17751	458	2.54675	1.39e-21	0.25198	Brain
chr7	126950535	126970606	1	Sez6l2	1841	2.62193	1.45e-21	0.499661	Brain
chr1	42700336	42703176	1	2900092D14Rik	205	2.7542	1.7e-21	1.12739	Brain
chr9	102304975	102304924	2	Mir7243	1011	2.5035	1.86e-21	0.95138	Brain
chr12	117337012	117234521	2	Gm5441	821	1.94074	1.86e-21	0.455795	Brain
chr11	32000419	32059211	1	Nsg2	206	2.05201	1.95e-21	0.457512	Brain
chr5	121010092	120940499	2	Rph3a	930	2.14555	2.06e-21	0.485283	Brain
chr3	88215598	88215686	1	Mir9-1	420	3.47859	2.34e-21	0.89445	Brain
chr18	69344492	69687967	1	Tcf4	503	0.794399	2.39e-21	1.39595	Brain
chr7	59974431	59307924	2	Snhg14	1038	1.75879	2.42e-21	0.581992	Brain
chr16	37384958	37107307	2	Stxbp5l	409	1.49389	2.44e-21	0.792335	Brain
chr2	180776900	180774381	2	Bhlhe23	2005	1.99307	2.45e-21	0.489235	Brain
chr8	83900098	83941954	1	Adgrl1	638	1.65943	2.62e-21	0.618171	Brain
chr7	75030211	75075166	1	4930533N22Rik	1128	2.38154	2.79e-21	0.331261	Brain
chr11	67771153	67661502	2	Glp2r	627	2.38229	3.04e-21	0.379379	Brain
chr11	69560237	69554092	2	Efnb3	672	2.86564	3.19e-21	0.809245	Brain
chr16	38902345	39027159	1	Igsf11	434	1.54615	3.23e-21	0.677116	Brain
chr12	117250817	117250885	1	Mir153	822	2.22823	3.38e-21	0.560026	Brain
chr9	53975301	53911460	2	Elmod1	576	2.31641	3.57e-21	0.271645	Brain
chr18	36946207	37187661	1	Pcdha3	214	1.62679	3.58e-21	0.371651	Brain
chr7	16959795	16962320	1	Pnmal1	270	2.5277	3.67e-21	0.963476	Brain
chr1	81076950	81341764	1	Nyap2	478	1.59652	4e-21	0.592624	Brain
chr18	36952648	37187661	1	Pcdha4	215	1.62661	4.17e-21	0.370315	Brain
chr7	126949581	126946008	2	Asphd1	1842	2.61839	4.43e-21	0.753191	Brain
chr12	29686445	29675630	2	C630031E19Rik	126	1.78921	4.44e-21	0.417661	Brain
chr14	111675115	111683135	1	Slitrk5	818	1.66929	4.68e-21	0.613143	Brain
chr7	108950338	109034459	1	Tub	1649	1.84463	4.82e-21	0.389548	Brain
chrX	88115623	86747242	2	Il1rapl1	565	1.02876	5.03e-21	1.15747	Brain
chr1	22805724	22288422	2	Rims1	89	1.20111	5.15e-21	1.09707	Brain
chr2	7396198	6539694	2	Celf2	34	1.39064	5.47e-21	2.57721	Brain
chr1	63445891	63596101	1	Adam23	337	1.93918	6.13e-21	0.505241	Brain
chr18	57133090	57297467	1	Megf10	384	1.87388	7.51e-21	0.664058	Brain
chr4	124894782	124890888	2	1700125G02Rik	886	4.5203	7.51e-21	0.430942	Brain
chr11	6606054	6597823	2	Nacad	86	2.42977	7.85e-21	0.673867	Brain
chr2	52676609	52428320	2	Cacnb4	544	1.26166	9.59e-21	0.762438	Brain
chr13	105054930	104947153	2	Rgs7bp	849	1.87706	1.05e-20	0.492576	Brain
chr14	39473088	38368951	2	Nrg3	253	1.4703	1.05e-20	2.19553	Brain
chr9	24098018	24316398	1	Npsr1	211	1.18317	1.15e-20	0.388347	Brain
chr8	121730559	121791083	1	Jph3	1067	2.03577	1.22e-20	0.466014	Brain
chr2	170731807	170879775	1	Dok5	1909	1.44892	1.25e-20	0.421783	Brain
chr9	37147322	36890979	2	Pknox2	286	1.52901	1.36e-20	0.924795	Brain
chr1	169747642	169741477	2	Rgs4	1075	1.80615	1.53e-20	0.473054	Brain
chr9	86880654	86765927	2	Snap91	903	2.18155	1.66e-20	0.53457	Brain
chr11	58948911	58949372	1	Hist3h2ba	493	2.41779	1.67e-20	0.828942	Brain
chr10	69533708	70027436	1	Ank3	411	0.946134	1.94e-20	1.43956	Brain
chr4	85205456	85389380	1	Sh3gl2	478	1.53016	2.1e-20	0.776781	Brain
chr10	5551482	5020192	2	Syne1	13	1.31735	2.14e-20	1.15661	Brain
chr4	110351911	110203737	2	Elavl4	676	1.15298	2.37e-20	0.36247	Brain
chr14	70530685	70538324	1	Lgi3	688	3.20078	2.65e-20	0.86956	Brain
chr15	94629185	95096097	1	Tmem117	690	1.4567	2.98e-20	1.05028	Brain
chr6	103510876	103750202	1	Chl1	793	1.35339	2.99e-20	0.549484	Brain
chr16	20241358	20233309	2	Map6d1	213	3.45313	3.16e-20	0.824004	Brain
chr3	146852367	146984009	1	Ttll7	1087	1.44484	3.16e-20	0.600809	Brain
chr5	9266193	9480717	1	9330182L06Rik	39	1.40048	3.47e-20	0.454325	Brain
chr7	121589903	121591591	1	1700025J12Rik	1767	2.40462	3.64e-20	0.303761	Brain
chr13	54949411	55006018	1	Unc5a	461	1.77493	3.74e-20	0.376755	Brain
chr4	119733784	120135411	1	Hivep3	823	0.822044	3.93e-20	1.04906	Brain
chr1	159523769	159924922	1	Tnr	978	1.44848	3.96e-20	0.888072	Brain
chr12	11436649	11325245	2	Vsnl1	54	1.95819	4.05e-20	0.396135	Brain
chr1	69108059	68032186	2	Erbb4	370	0.946436	4.05e-20	1.41854	Brain
chr10	70655963	70601049	2	D630013N20Rik	417	1.21902	4.05e-20	0.193562	Brain
chr17	57087782	57080066	2	Tubb4a	993	3.75642	4.3e-20	0.878444	Brain
chr7	16130300	16160511	1	Slc8a2	243	2.20138	4.5e-20	0.409398	Brain
chr1	66468447	66699148	1	Unc80	363	1.63896	4.94e-20	0.537998	Brain
chr9	16378231	15910193	2	Fat3	79	1.33328	5.08e-20	0.961466	Brain
chr18	43687773	43531408	2	Jakmip2	311	1.67381	5.96e-20	0.58008	Brain
chr10	123264076	123741204	1	Fam19a2	967	1.22755	6.73e-20	0.860148	Brain
chr9	103761837	103482936	2	Tmem108	1027	1.23244	7.17e-20	0.728185	Brain
chr2	94261399	94261300	2	Mir670	1050	2.14897	7.24e-20	0.706913	Brain
chr2	92401263	92383676	2	Mapk8ip1	1023	2.00405	7.28e-20	0.706169	Brain
chr15	84951623	84951526	2	Mir1249	597	1.86303	7.34e-20	1.21407	Brain
chr10	109010975	108497650	2	Syt1	858	1.68239	7.79e-20	2.03279	Brain
chr12	80518471	80603896	1	Galnt16	397	2.06514	8.38e-20	0.456609	Brain
chr6	45060061	47301388	1	Cntnap2	307	0.849667	8.73e-20	1.94284	Brain
chr12	75177332	74897217	2	Kcnh5	345	1.57819	1.11e-19	0.556699	Brain
chr17	55445717	55510412	1	St6gal2	930	2.28053	1.12e-19	0.372335	Brain
chr2	55435970	55598145	1	Kcnj3	551	1.33534	1.13e-19	0.46804	Brain
chr14	64455903	64122621	2	Msra	609	1.29568	1.16e-19	1.54627	Brain
chr3	34649995	34652461	1	Sox2	131	2.07497	1.19e-19	1.00208	Brain
chr17	10319361	10206471	2	Qk	58	1.35722	1.29e-19	1.16563	Brain
chrX	158043197	157821573	2	Cnksr2	981	1.78717	1.41e-19	0.619321	Brain
chr18	36939205	37187661	1	Pcdha2	213	1.59631	1.5e-19	0.394912	Brain
chr10	40883534	40938569	1	Wasf1	231	1.55396	1.53e-19	0.542378	Brain
chr15	102746909	102746441	2	Gm38436	882	1.70983	1.55e-19	0.866538	Brain
chr14	27622442	28478537	1	Erc2	151	1.5319	1.59e-19	1.71264	Brain
chr7	6730583	6967219	1	Usp29	122	1.27568	1.6e-19	0.668695	Brain
chr10	108700160	108699044	2	Gm5136	859	1.47641	1.65e-19	0.53101	Brain
chr9	75611325	75565621	2	Tmod2	836	1.98139	1.8e-19	0.501486	Brain
chr7	105581653	105558465	2	Apbb1	1557	1.9516	1.83e-19	0.505729	Brain
chr18	77565136	77456110	2	Rnf165	549	1.69467	1.84e-19	0.375735	Brain
chr1	182764906	182895654	1	Susd4	1260	1.75539	1.86e-19	0.448843	Brain
chr2	116900152	116912791	1	D330050G23Rik	1197	1.89643	2.09e-19	0.570243	Brain
chr2	83812728	83881358	1	Fam171b	727	2.04431	2.24e-19	0.365865	Brain
chr6	63256857	64666279	1	Grid2	479	0.823329	2.25e-19	1.38676	Brain
chr12	117151269	117144523	2	Gm10421	820	1.81155	2.34e-19	0.391717	Brain
chr4	36951744	35706647	2	Lingo2	141	0.934268	2.35e-19	1.59485	Brain
chr13	78198982	78188973	2	Nr2f1	699	1.88219	2.45e-19	0.73743	Brain
chr4	102759222	102972682	1	Sgip1	595	1.74649	2.49e-19	0.671618	Brain
chr18	36930285	37187661	1	Pcdha1	212	1.6035	2.56e-19	0.403835	Brain
chr1	66175329	66442583	1	Map2	362	1.25253	2.61e-19	0.691169	Brain
chr6	85513542	85511122	2	Egr4	635	2.96449	2.61e-19	0.390962	Brain
chr4	13743302	13895056	1	Runx1t1	58	1.28416	2.67e-19	0.478004	Brain
chr1	135607295	135434580	2	Nav1	839	1.09372	3e-19	0.623215	Brain
chr2	73775346	73610660	2	Chn1	666	1.66294	3.14e-19	0.509251	Brain
chr5	112392213	112385445	2	Asphd2	794	2.22999	3.41e-19	0.386683	Brain
chr11	87358994	87226906	2	Ppm1e	1097	1.67586	3.73e-19	0.460731	Brain
chr8	48674690	48225665	2	Tenm3	380	1.4809	3.83e-19	0.945803	Brain
chr6	107529726	107570228	1	Lrrn1	801	1.95721	4.3e-19	0.47959	Brain
chr15	74636318	74606028	2	Mroh4	299	1.35756	4.32e-19	0.224446	Brain
chr4	128260895	128260212	2	Hmgb4	935	2.37391	4.55e-19	0.349393	Brain
chr10	63430098	65003667	1	Ctnna3	391	0.589469	4.62e-19	1.03477	Brain
chr12	74284276	74295950	1	1700086L19Rik	343	2.54249	4.87e-19	0.316225	Brain
chr18	63708695	63989760	1	Wdr7	454	1.25169	4.93e-19	0.764058	Brain
chr4	70410435	70216855	2	Cdk5rap2	440	1.39526	5.02e-19	0.766381	Brain
chr16	28600043	28599935	2	Mir690	298	1.31464	5.48e-19	0.2981	Brain
chr17	49615172	49909847	1	Kif6	910	1.12498	5.52e-19	0.43259	Brain
chr13	69739897	69702832	2	Ube2ql1	639	2.11947	5.88e-19	0.393877	Brain
chr3	107101567	107115005	1	Kcna2	809	1.61801	5.94e-19	0.454841	Brain
chr1	172341210	172374085	1	Kcnj10	1142	2.36875	6.09e-19	0.861861	Brain
chr16	77646273	77646343	1	Mir125b-2	613	1.32791	6.87e-19	0.977558	Brain
chr6	85502994	85469574	2	Fbxo41	634	2.55203	6.87e-19	0.261145	Brain
chr15	79166066	79217383	1	Gm10863	460	2.69322	8.15e-19	1.15083	Brain
chr5	25759973	25850691	1	Actr3b	142	1.50661	8.2e-19	0.338735	Brain
chr17	25809085	25821265	1	Fbxl16	333	2.26315	8.36e-19	0.523291	Brain
chr10	64090255	63928497	2	Lrrtm3	392	1.15092	8.41e-19	0.384739	Brain
chr4	42916727	42941607	1	Phf24	206	2.23395	8.84e-19	0.315518	Brain
chr11	103649509	103650580	1	Rprml	1509	1.9749	8.92e-19	0.420333	Brain
chr3	34638464	34638542	1	Mir1897	130	3.36677	8.92e-19	0.944701	Brain
chr4	25800003	25609333	2	Fut9	103	1.33683	9.28e-19	0.588106	Brain
chr9	52679863	52798772	1	Gm1715	563	2.00821	9.29e-19	0.290215	Brain
chr12	99964499	100062682	1	Kcnk13	550	1.78088	9.52e-19	0.633096	Brain
chr15	84987971	84945720	2	5031439G07Rik	596	1.6748	1.01e-18	0.801564	Brain
chr7	40898324	40849153	2	A230077H06Rik	764	1.93443	1.1e-18	0.273612	Brain
chr8	65618040	66471637	1	2025-03-01	434	1.02597	1.12e-18	1.26255	Brain
chr4	128166597	128133523	2	Csmd2os	933	2.20769	1.23e-18	0.188948	Brain
chr5	146385006	146471125	1	Wasf3	1321	2.08087	1.4e-18	0.399578	Brain
chr18	60925632	60988152	1	Camk2a	415	1.63501	1.49e-18	0.558106	Brain
chr1	173367695	173334254	2	Cadm3	1164	1.54388	1.73e-18	0.335197	Brain
chr17	25570686	25565893	2	Sox8	320	2.76081	1.77e-18	0.820446	Brain
chr15	79804709	79786351	2	Nptxr	481	2.17281	1.85e-18	0.294875	Brain
chr10	58813359	59138916	1	Sh3rf3	317	1.37314	1.99e-18	0.616397	Brain
chr8	110721476	110741401	1	Mtss1l	959	1.91399	1.99e-18	0.471825	Brain
chr14	123627144	123276641	2	Nalcn	873	1.40992	2.02e-18	0.68907	Brain
chr19	41077113	41063420	2	Opalin	583	3.32288	2.04e-18	0.714667	Brain
chr7	6730419	6705960	2	Peg3	121	1.4474	2.27e-18	0.631233	Brain
chr17	37045966	37074305	1	Gabbr1	714	1.37841	2.47e-18	0.458191	Brain
chr12	87021340	87090041	1	Tmem63c	491	1.85659	2.87e-18	0.305159	Brain
chr5	112793292	112801701	1	1700095B10Rik	799	1.4463	2.97e-18	0.214374	Brain
chr3	32817626	32935257	1	Usp13	122	1.53779	3.18e-18	0.302978	Brain
chr8	73353540	72814598	2	Large1	583	1.1724	3.22e-18	0.93609	Brain
chr5	34288324	34194894	2	Zfyve28	257	1.56105	3.23e-18	0.477843	Brain
chr18	45268860	45685883	1	Kcnn2	328	1.37282	3.24e-18	0.768851	Brain
chr9	112234277	112348925	1	2900079G21Rik	1218	1.94801	3.37e-18	0.339504	Brain
chr19	59076069	58973358	2	Shtn1	776	1.76245	3.4e-18	0.528494	Brain
chr15	71727838	71445678	2	Fam135b	284	1.90627	3.45e-18	0.808646	Brain
chr2	93957100	93955810	2	Gm13889	1044	2.22275	3.61e-18	0.707866	Brain
chr3	73066351	73594830	1	Gm20754	325	1.13134	3.75e-18	0.767371	Brain
chr4	152477549	152390740	2	Kcnab2	1378	1.41121	3.75e-18	0.511452	Brain
chr12	109682197	109682273	1	Mir882	692	2.73945	3.82e-18	0.374484	Brain
chr19	4989971	4984355	2	Npas4	72	1.96619	3.87e-18	0.653297	Brain
chr15	37792428	37366175	2	Ncald	143	1.01787	4.23e-18	1.04132	Brain
chr12	103242146	103196908	2	Prima1	586	2.21671	4.27e-18	0.44991	Brain
chr14	70457517	70468824	1	Phyhip	685	2.02329	4.49e-18	0.472608	Brain
chr15	95162394	95097622	2	LOC100043315	692	2.37296	5.43e-18	0.259665	Brain
chr16	88290258	87895897	2	Grik1	645	1.26242	5.73e-18	0.803741	Brain
chr17	8434423	8442496	1	T	52	1.66854	6.42e-18	0.234869	Brain
chr1	83408200	83255781	2	Sphkap	491	1.21124	6.86e-18	0.271879	Brain
chr5	15934691	16374511	1	Cacna2d1	66	1.3674	6.97e-18	1.01993	Brain
chr2	163918683	163863881	2	Rims4	1791	2.44838	7.34e-18	0.381082	Brain
chr12	49382883	49386867	1	Foxg1	200	2.09019	7.4e-18	0.518223	Brain
chr9	34486126	35036307	1	Kirrel3	250	1.27745	7.49e-18	1.1413	Brain
chr8	16168838	16168757	2	Mir3106	114	1.41694	7.97e-18	0.312751	Brain
chr2	52857868	53134202	1	Fmnl2	546	0.853862	8.14e-18	0.661638	Brain
chr12	5375870	5416305	1	2810032G03Rik	28	1.76552	8.49e-18	0.264343	Brain
chr14	68125004	68119545	2	Nefm	653	2.1818	9.47e-18	0.372152	Brain
chr17	49564337	49456022	2	Daam2	909	1.38055	9.48e-18	0.41605	Brain
chr8	70120844	70093085	2	Ncan	473	2.10076	1.04e-17	0.312355	Brain
chr17	87797994	87745821	2	Kcnk12	1165	2.01603	1.09e-17	0.273998	Brain
chr11	35121456	35708507	1	Slit3	236	1.02947	1.1e-17	0.963566	Brain
chr5	66676497	66626495	2	Uchl1os	422	1.9454	1.11e-17	0.301814	Brain
chr10	81025377	81019590	2	Diras1	636	3.98599	1.13e-17	0.521106	Brain
chr15	89499857	89560261	1	Shank3	661	1.03922	1.16e-17	0.25806	Brain
chr9	94751829	94751890	1	Mir7656	948	1.65132	1.23e-17	0.512426	Brain
chr15	41447482	41861048	1	Oxr1	170	0.925847	1.23e-17	1.10194	Brain
chr2	65022766	64912478	2	Grb14	592	1.34543	1.25e-17	0.679898	Brain
chr4	86053915	86428382	1	Adamtsl1	479	1.36885	1.39e-17	0.891849	Brain
chr5	22746193	23275597	1	Lhfpl3	97	1.39673	1.47e-17	0.80113	Brain
chr4	140246811	140026852	2	Igsf21	1184	1.72852	1.52e-17	0.682149	Brain
chr11	93098410	93601751	1	Car10	1149	1.79332	1.62e-17	0.97354	Brain
chr2	29845727	29845631	2	Mir219a-2	325	4.30909	1.62e-17	1.32663	Brain
chr2	136713450	136782428	1	Snap25	1480	1.83584	1.69e-17	0.526363	Brain
chr2	143547837	143535476	2	Pcsk2os1	1498	1.86895	1.71e-17	0.315369	Brain
chr2	165234737	165111507	2	Cdh22	1849	1.72303	1.71e-17	0.343321	Brain
chr11	97598511	97622893	1	2410003L11Rik	1256	2.33496	1.72e-17	0.634837	Brain
chr7	29304005	29317586	1	Dpf1	613	1.62507	1.79e-17	0.691598	Brain
chr17	80944632	81001816	1	Tmem178	1120	1.59251	1.83e-17	0.381966	Brain
chr5	117414002	117767996	1	Ksr2	889	1.7151	1.97e-17	0.91085	Brain
chr14	13284780	13615469	1	Synpr	46	1.32706	2.02e-17	0.485747	Brain
chr12	109618258	109618336	1	Mir370	686	3.28273	2.23e-17	0.338829	Brain
chr9	106656109	106644534	2	Grm2	1070	2.87032	2.31e-17	0.287614	Brain
chr5	110544355	110621383	1	Galnt9	769	1.94584	2.39e-17	0.308353	Brain
chr11	29374172	29510808	1	Ccdc88a	185	1.53527	2.41e-17	0.586819	Brain
chr1	158505625	158505733	1	Mir488	974	1.92426	2.58e-17	0.592956	Brain
chr3	117575227	117689508	1	Plppr5	897	1.43199	2.72e-17	0.39503	Brain
chr8	103603799	103680382	1	4933400L20Rik	819	1.49664	2.91e-17	0.214293	Brain
chr11	79504082	79500982	2	Omg	966	2.4968	3.02e-17	0.603883	Brain
chr12	11438233	11444812	1	4930511A02Rik	55	2.42863	3.08e-17	0.274438	Brain
chr9	4796234	4417893	2	Gria4	9	1.28713	3.56e-17	0.795518	Brain
chr3	107458898	107438303	2	Kcnc4	817	1.93088	3.6e-17	0.325474	Brain
chr15	72546279	72512119	2	Kcnk9	286	1.94428	3.72e-17	0.289805	Brain
chr6	54566382	54508816	2	Scrn1	410	1.83154	3.73e-17	0.273138	Brain
chr7	3423445	3421665	2	3300002P13Rik	14	2.23117	3.8e-17	0.299313	Brain
chr13	12106945	11553103	2	Ryr2	37	0.912498	3.81e-17	0.812819	Brain
chr8	125898317	125751508	2	Pcnx2	1153	1.90692	4.08e-17	0.528805	Brain
chr1	57214996	57200645	2	BC055402	278	1.90093	4.17e-17	0.354498	Brain
chr1	85928483	85931756	1	4933407L21Rik	510	2.65589	4.18e-17	0.52752	Brain
chr3	17795662	17795770	1	Mir124a-2	52	1.93475	4.18e-17	0.739683	Brain
chr7	122671744	122769393	1	Cacng3	1783	1.50127	4.43e-17	0.405159	Brain
chr8	23669661	24063117	1	Zmat4	216	1.50874	4.68e-17	0.860205	Brain
chr18	77281958	77442257	1	Loxhd1	548	1.66903	5.05e-17	0.322181	Brain
chr14	63727189	63727267	1	Mir598	600	1.94037	5.29e-17	0.359219	Brain
chr7	57590518	57828802	1	Gabrb3	1035	1.32362	5.5e-17	0.606307	Brain
chr4	152476706	152563184	1	Nphp4	1379	1.36467	5.52e-17	0.40152	Brain
chr11	53480195	53476578	2	Sowaha	400	1.71416	5.61e-17	0.752062	Brain
chr4	128261044	128262990	1	Hmgb4os	934	2.23639	5.79e-17	0.234335	Brain
chr15	40655042	41104592	1	Zfpm2	169	1.12487	5.82e-17	0.835966	Brain
chr5	9375704	9375779	1	Mir879	40	1.86339	6.4e-17	0.423558	Brain
chr12	105453856	105493095	1	D430019H16Rik	636	1.61302	6.67e-17	0.235813	Brain
chr7	118995211	118972040	2	Gprc5b	1731	1.7981	6.72e-17	0.649438	Brain
chr16	42303469	42303362	2	Mir6540	437	1.98012	6.79e-17	0.364916	Brain
chr15	13173675	13028699	2	Cdh6	70	1.44106	6.97e-17	0.399668	Brain
chr15	78119280	77993623	2	Cacng2	419	1.93408	6.98e-17	0.403199	Brain
chr6	77242717	77257791	1	Lrrtm1	555	1.77977	7.18e-17	0.327932	Brain
chr17	11883189	11863070	2	D17Ertd648e	64	2.53134	7.9e-17	0.244546	Brain
chr4	124657646	124660655	1	Pou3f1	874	1.62317	8.1e-17	0.545974	Brain
chr13	18948351	19150919	1	Amph	75	1.41882	8.26e-17	0.463574	Brain
chr7	3394042	3415605	1	Cacng8	11	2.08933	9.15e-17	0.240612	Brain
chr14	38898302	38958794	1	Nrg3os	254	1.73173	9.36e-17	0.311337	Brain
chr3	158562221	158082895	2	Lrrc7	1137	1.36207	1.06e-16	0.963988	Brain
chr11	32101228	32095259	2	Gm12108	207	1.65086	1.06e-16	0.401233	Brain
chr14	103650243	103704802	1	Slain1	799	1.5172	1.37e-16	0.658536	Brain
chr14	63606530	63820411	1	Xkr6	599	1.54915	1.38e-16	0.486134	Brain
chr7	123500449	123478631	2	Zkscan2	1791	2.59298	1.52e-16	0.251773	Brain
chr9	121777607	121783819	1	Klhl40	1304	3.19768	1.54e-16	0.339484	Brain
chr7	96801549	96791433	2	Gm15413	1296	1.54065	1.57e-16	0.653919	Brain
chr2	92915101	92956051	1	Syt13	1031	1.84431	1.62e-16	0.315076	Brain
chr11	81860677	81894582	1	5530401A14Rik	995	1.40971	1.63e-16	0.218928	Brain
chr6	28831747	28828126	2	Lrrc4	112	1.76381	1.65e-16	0.931399	Brain
chr2	132781278	132795072	1	Chgb	1463	2.46783	1.66e-16	0.271363	Brain
chr7	96341964	96339483	2	Gm15412	1295	1.5642	1.81e-16	0.321044	Brain
chr3	85467377	85467498	1	Mir466k	378	2.01428	1.9e-16	0.930729	Brain
chr17	56242988	56243098	1	Mir7b	955	2.09719	1.92e-16	0.553837	Brain
chr9	22052023	22015005	2	Elavl3	191	1.62546	1.92e-16	0.434964	Brain
chr15	94404350	94270163	2	Adamts20	686	1.49681	1.92e-16	0.411396	Brain
chr3	88215171	88215257	1	Mir3093	419	3.08785	1.98e-16	0.893588	Brain
chr19	41206774	41083981	2	Tll2	584	1.66872	2e-16	0.36006	Brain
chr7	126082411	125878419	2	Gsg1l	1802	1.55241	2.01e-16	0.451183	Brain
chr1	63769267	63754909	2	4933402D24Rik	341	1.97696	2.06e-16	0.241381	Brain
chr8	29219636	28646717	2	Unc5d	267	1.32479	2.1e-16	0.921797	Brain
chr7	81493925	81460399	2	Ap3b2	1193	2.39234	2.18e-16	0.244353	Brain
chr12	105336594	105383932	1	Tunar	634	1.82639	2.24e-16	0.216783	Brain
chr1	42952872	43035449	1	Gpr45	209	1.59642	2.25e-16	0.247366	Brain
chr8	123860209	123840844	2	Ccsap	1125	1.24433	2.33e-16	0.39143	Brain
chr14	68123752	68131371	1	A230070E04Rik	652	2.32577	2.39e-16	0.270418	Brain
chr9	60713121	60738801	1	Larp6	684	2.35423	2.51e-16	0.475944	Brain
chr5	142608752	142563480	2	Mmd2	1253	1.82975	2.56e-16	0.382492	Brain
chr7	36698118	36773457	1	Tshz3	750	1.32905	2.59e-16	0.328384	Brain
chr2	67675457	67675516	1	Mir7224	607	1.61828	2.65e-16	0.79347	Brain
chr12	37880174	38633410	1	Dgkb	180	0.925002	2.7e-16	0.800353	Brain
chr19	47014698	47024358	1	Ina	696	2.359	2.94e-16	0.286149	Brain
chr5	116288985	116125581	2	Ccdc60	878	1.58334	3.51e-16	0.194839	Brain
chr18	32378284	32359057	2	A830052D11Rik	135	1.97746	3.54e-16	0.726665	Brain
chr7	132154741	132042810	2	Cpxm2	1947	1.45968	3.6e-16	0.290974	Brain
chr1	154725920	154392519	2	Cacna1e	944	1.58993	3.64e-16	0.84646	Brain
chr14	66868600	66802864	2	Dpysl2	638	1.03669	4.06e-16	0.87483	Brain
chr1	17145373	17164271	1	Gdap1	61	2.00757	4.08e-16	0.318404	Brain
chr5	112228948	112213228	2	Miat	786	1.75571	4.14e-16	0.31708	Brain
chr9	94669892	95230452	1	Slc9a9	947	0.739582	4.43e-16	0.747683	Brain
chr2	65668725	65767447	1	Scn2a	597	1.69134	4.56e-16	0.304209	Brain
chr16	77599657	77599750	1	Mirlet7c-1	612	1.63385	4.58e-16	0.670954	Brain
chr15	95654771	95623563	2	Dbx2	693	2.03841	4.58e-16	0.242962	Brain
chr15	91049951	90933275	2	Kif21a	670	1.5299	4.8e-16	0.729144	Brain
chr2	107290589	107298504	1	Kcna4	1113	1.60482	4.84e-16	0.358775	Brain
chr8	114205640	114374070	1	Vat1l	1002	1.73708	5.08e-16	0.304638	Brain
chr7	139086001	139101795	1	Dpysl4	1992	3.13329	5.15e-16	0.215777	Brain
chr2	119797740	119818104	1	Tyro3	1251	2.32909	5.27e-16	0.56808	Brain
chr12	108371153	108539564	1	Eml1	654	1.20527	5.37e-16	0.695697	Brain
chr13	78198017	78236564	1	A830082K12Rik	700	1.61895	5.57e-16	0.427287	Brain
chr9	58370504	58374183	1	1700072B07Rik	659	2.26592	5.86e-16	0.263038	Brain
chr5	19226555	19202368	2	4921504A21Rik	73	1.43421	5.91e-16	0.388311	Brain
chr11	65162961	65002039	2	Arhgap44	603	1.5367	6.14e-16	0.409498	Brain
chr14	76010865	75896937	2	Gtf2f2	731	1.36171	6.17e-16	0.545661	Brain
chr18	43059471	42645221	2	Ppp2r2b	308	1.15796	6.21e-16	0.853239	Brain
chr10	11082331	10686059	2	Grm1	43	1.41171	6.37e-16	0.725265	Brain
chr5	149528679	149611894	1	Wdr95	1367	1.33389	6.48e-16	0.312763	Brain
chr5	14514918	14863459	1	Pclo	53	1.04159	6.64e-16	0.63409	Brain
chr2	145554982	145549455	2	Gm14092	1521	2.11182	6.67e-16	0.498574	Brain
chr1	124045559	123332138	2	Dpp10	723	0.95428	6.75e-16	0.952894	Brain
chr2	163225454	163323102	1	Tox2	1775	1.48398	7e-16	0.38495	Brain
chr6	121473678	121372927	2	Iqsec3	939	1.51163	7e-16	0.245616	Brain
chr13	111255013	111257749	1	Actbl2	874	1.81825	7.38e-16	0.466331	Brain
chr5	127030789	127088529	1	4933438B17Rik	1028	1.28233	7.56e-16	0.122892	Brain
chr12	28623330	28594172	2	Colec11	118	2.11492	7.62e-16	0.251855	Brain
chr1	17097889	16994938	2	Jph1	60	1.89614	8.39e-16	0.537594	Brain
chr16	5975587	5998496	1	1700123O21Rik	49	2.19133	9.51e-16	0.251542	Brain
chr5	113650390	113612355	2	Cmklr1	810	1.14761	9.53e-16	0.213426	Brain
chr6	119236526	119352407	1	Cacna2d4	910	1.3951	1.03e-15	0.393173	Brain
chr13	14523226	14226438	2	Hecw1	57	1.48821	1.05e-15	0.453886	Brain
chr14	60378286	60381003	1	Amer2	557	1.93602	1.05e-15	0.706998	Brain
chr4	148160668	148166417	1	Fbxo2	1312	1.42833	1.07e-15	0.981384	Brain
chr4	21931326	22001461	1	Faxc	93	1.71613	1.08e-15	0.375526	Brain
chr7	139683815	139600914	2	Cfap46	1998	1.56025	1.15e-15	0.352211	Brain
chr11	97450160	97502400	1	Arhgap23	1253	1.17114	1.16e-15	0.688498	Brain
chr14	108914239	108909988	2	Slitrk1	816	1.22875	1.2e-15	0.479737	Brain
chr5	66745840	67057159	1	Limch1	424	0.886709	1.23e-15	0.671907	Brain
chr10	27616942	26981285	2	Lama2	163	0.613841	1.32e-15	0.52051	Brain
chr11	81573539	81572502	2	1700071K01Rik	994	1.93294	1.47e-15	0.254488	Brain
chr11	107996848	107996916	1	Mir7223	1575	1.43404	1.49e-15	0.62162	Brain
chr1	77496768	77496653	2	Mir6352	461	1.29144	1.52e-15	0.471163	Brain
chr6	42710071	42669466	2	Tcaf1	285	1.87624	1.55e-15	0.384597	Brain
chr11	67695326	67703355	1	Rcvrn	628	2.89623	1.71e-15	0.212859	Brain
chr5	100159808	100077872	2	Tmem150c	651	1.22971	1.72e-15	0.235647	Brain
chr2	130840145	130706200	2	4930402H24Rik	1427	1.39961	2.31e-15	0.668261	Brain
chr11	35616816	35616925	1	Mir218-2	237	1.45457	2.51e-15	0.39864	Brain
chr15	68258856	68083738	2	Zfat	277	0.891414	2.8e-15	0.524801	Brain
chr4	107684162	107676290	2	Dmrtb1	637	2.10303	2.84e-15	0.326864	Brain
chr5	36204021	36206568	1	Psapl1	288	2.918	2.93e-15	0.628422	Brain
chr6	80018877	80810143	1	Lrrtm4	565	1.01363	3.06e-15	0.998442	Brain
chr16	89571183	89570176	2	Krtap11-1	679	1.75031	3.14e-15	0.328046	Brain
chr7	4119530	4135407	1	Ttyh1	34	1.66336	3.16e-15	0.542743	Brain
chr12	74297474	74300468	1	Dbpht2	344	1.82225	3.22e-15	0.344181	Brain
chr4	102087741	102607262	1	Pde4b	594	0.858883	3.69e-15	1.26202	Brain
chr8	94012640	93971588	2	Amfr	763	1.08797	3.7e-15	0.409922	Brain
chr6	136327539	136329983	1	Gm8994	1197	1.18984	3.73e-15	0.267191	Brain
chr1	157412595	157135183	2	Rasal2	968	0.913935	3.74e-15	0.595522	Brain
chr14	103699432	103692983	2	Slain1os	800	1.57327	3.91e-15	0.419831	Brain
chr15	89591923	89582527	2	Rabl2	663	1.79669	3.91e-15	0.380962	Brain
chr12	28582483	28553755	2	Allc	117	2.42176	3.93e-15	0.172299	Brain
chr3	118433857	118433929	1	Mir137	899	1.29965	4.17e-15	0.746649	Brain
chr15	79164506	79154913	2	Sox10	459	2.85556	4.25e-15	0.666899	Brain
chr3	154711133	154749012	1	Erich3	1122	1.26674	4.45e-15	0.223932	Brain
chr12	40446053	40846495	1	Dock4	190	0.789671	4.6e-15	0.911668	Brain
chr15	39745930	39760938	1	Dcstamp	161	1.39332	4.86e-15	0.169426	Brain
chr1	20890473	20888650	2	6720483E21Rik	79	1.22888	5.46e-15	0.486948	Brain
chr12	109636012	109636080	1	AF357425	687	3.82576	5.46e-15	0.319251	Brain
chr11	66168013	66301237	1	Gm12296	610	1.75325	5.46e-15	0.186636	Brain
chr18	36952648	37841873	1	Gm37013	216	0.803122	5.56e-15	0.776759	Brain
chr11	53519736	53548459	1	2025-09-08	401	1.36924	5.7e-15	0.353514	Brain
chr18	36967631	37841873	1	Gm38666	219	0.797134	5.76e-15	0.762584	Brain
chr18	36973802	37841873	1	Gm38667	221	0.800194	5.94e-15	0.762623	Brain
chr15	98167806	98170134	1	Ccdc184	720	1.20707	6.11e-15	0.326438	Brain
chr3	107555073	107553698	2	Ubl4b	819	1.64961	6.3e-15	0.273946	Brain
chr3	85317519	85332027	1	1700036G14Rik	377	1.72264	6.35e-15	0.264408	Brain
chr14	55055493	55098995	1	Thtpa	455	1.3287	6.47e-15	0.773588	Brain
chr16	74410912	73892306	2	Robo2	598	0.833178	6.5e-15	0.64075	Brain
chr19	41743856	41600257	2	Slit1	590	1.64728	7.12e-15	0.550626	Brain
chr8	31089662	31097047	1	Dusp26	269	1.69297	7.29e-15	0.515162	Brain
chr17	8372396	8422728	1	T2	50	1.51278	7.29e-15	0.33607	Brain
chr9	58455173	58469623	1	4930461G14Rik	660	1.8086	8.12e-15	0.282454	Brain
chr6	71707681	71810710	1	Reep1	523	1.76084	8.43e-15	0.432596	Brain
chr8	32950026	32888505	2	Gm3985	277	1.59718	8.57e-15	0.214355	Brain
chr3	105452955	105441595	2	Kcnd3os	782	1.03335	8.59e-15	0.179797	Brain
chr4	91373363	91373284	2	Mir6402	537	2.05782	9.39e-15	0.628697	Brain
chr7	100285520	100319699	1	P4ha3	1353	1.83049	9.8e-15	0.229562	Brain
chr11	71940122	71928471	2	4930401O10Rik	774	1.93906	1.02e-14	0.248946	Brain
chr14	119138265	119869815	1	Hs6st3	845	1.18837	1.02e-14	0.9071	Brain
chr7	122289125	122634402	1	Prkcb	1782	1.06364	1.09e-14	0.977871	Brain
chr10	26078255	26079447	1	Gm9767	158	1.62011	1.1e-14	0.233803	Brain
chr13	25269996	25252039	2	Nrsn1	231	1.39552	1.14e-14	0.183518	Brain
chr7	140154659	140150628	2	Sprn	2017	2.87274	1.19e-14	0.203807	Brain
chr3	153973436	154271722	1	Slc44a5	1117	1.22632	1.27e-14	0.407371	Brain
chr7	61928195	61705850	2	A230057D06Rik	1047	1.0279	1.37e-14	0.349851	Brain
chr9	50233182	50232523	2	2310003N18Rik	525	1.44602	1.38e-14	0.424532	Brain
chr2	92599707	92615252	1	Chst1	1030	1.18531	1.41e-14	0.249143	Brain
chr14	84443563	84537060	1	Pcdh17	769	1.00496	1.49e-14	0.366058	Brain
chr14	33589270	33640754	1	Ptpn20	218	1.63521	1.59e-14	0.231873	Brain
chr3	28419943	28420018	1	Mir466q	87	1.45425	1.71e-14	0.454058	Brain
chr10	40883143	40831621	2	Cdc40	230	1.23292	1.79e-14	0.398372	Brain
chr15	72034227	71798476	2	Col22a1	285	1.05787	1.81e-14	0.280064	Brain
chr2	168269331	168261698	2	Kcng1	1892	1.8372	1.82e-14	0.251783	Brain
chr2	143078492	143081700	1	Otor	1497	1.44661	1.91e-14	0.307199	Brain
chr7	141949751	142004247	1	Brsk2	2101	0.915884	2.02e-14	0.351269	Brain
chr6	115134902	115282626	1	Syn2	856	1.32483	2.07e-14	0.474074	Brain
chr14	55222007	55241440	1	Dhrs2	460	1.58091	2.15e-14	0.301619	Brain
chr9	62677855	62783979	1	Itga11	700	1.64343	2.2e-14	0.375333	Brain
chr7	19176614	19206482	1	Eml2	315	1.80952	2.24e-14	0.52296	Brain
chr16	45724531	45711230	2	Tagln3	474	2.29007	2.27e-14	0.23455	Brain
chr18	67610790	67488209	2	Spire1	487	1.33047	2.37e-14	0.439711	Brain
chr11	58954685	58955192	1	Hist3h2a	494	1.40846	2.49e-14	1.26202	Brain
chr7	59678878	59619158	2	Ipw	1039	1.57021	2.65e-14	0.18192	Brain
chr1	75375297	75432314	1	Speg	449	1.47183	2.68e-14	0.288362	Brain
chr11	61453992	61448417	2	Rnf112	561	2.21254	2.76e-14	0.458496	Brain
chr1	174501825	174822729	1	Fmn2	1193	1.12063	2.78e-14	0.586229	Brain
chr15	44881394	44884743	1	A930017M01Rik	185	1.48998	2.79e-14	0.342046	Brain
chr2	34107735	34018289	2	C230014O12Rik	428	1.27189	2.79e-14	0.23959	Brain
chr14	66911208	66920061	1	Pnma2	640	1.85553	2.82e-14	0.364345	Brain
chr8	126139382	126395978	1	Slc35f3	1157	1.31421	2.98e-14	0.413807	Brain
chr12	46818775	46694517	2	Nova1	199	1.19113	3e-14	0.491693	Brain
chr11	42000714	41910190	2	Gabrg2	251	1.55483	3.11e-14	0.361506	Brain
chr5	113337645	113337590	2	Mir7230	807	5.29819	3.11e-14	0.685323	Brain
chr8	123411564	123422010	1	Tubb3	1116	1.92612	3.16e-14	0.54505	Brain
chr15	93927111	93904856	2	9430014N10Rik	684	1.70576	3.51e-14	0.295301	Brain
chr14	105589549	105594928	1	9330188P03Rik	811	1.89623	3.67e-14	0.680677	Brain
chr17	48932582	49097590	1	Lrfn2	905	1.50733	3.77e-14	0.507401	Brain
chr2	179442431	179899375	1	Cdh4	1974	1.28981	3.8e-14	0.685795	Brain
chr3	45378260	45280439	2	2610316D01Rik	186	1.54322	3.93e-14	0.353667	Brain
chr14	55510448	55517431	1	Cpne6	463	2.00075	3.96e-14	0.173861	Brain
chr7	44484517	44485413	1	5430431A17Rik	850	2.72143	3.99e-14	0.870084	Brain
chr5	122049851	121860216	2	Cux2	949	1.09626	4.04e-14	0.579319	Brain
chr2	33887946	33729956	2	Mvb12b	426	1.0162	4.05e-14	0.519845	Brain
chr2	140395430	142390050	1	Macrod2	1492	0.634835	4.08e-14	1.69117	Brain
chr14	18893627	18573577	2	Ube2e2	67	0.914108	4.09e-14	0.538767	Brain
chr8	109494027	109542642	1	Pmfbp1	937	1.15377	4.2e-14	0.12549	Brain
chr7	92119511	92092206	2	4930567K12Rik	1284	1.30319	4.31e-14	0.263795	Brain
chr1	55405946	55754285	1	Plcl1	272	1.18829	4.35e-14	1.13045	Brain
chr3	81036416	81214031	1	Pdgfc	348	0.983044	4.41e-14	0.495631	Brain
chr12	106447666	106442652	2	1700121N20Rik	645	1.94919	4.59e-14	0.294586	Brain
chr8	103347534	103343878	2	1600027J07Rik	818	1.35473	4.59e-14	0.384713	Brain
chr3	5218554	5415855	1	Zfhx4	4	1.44971	4.66e-14	0.651322	Brain
chr7	57510059	57407669	2	Gabra5	1033	1.75408	4.67e-14	0.379887	Brain
chrX	135840393	135891081	1	Bhlhb9	810	1.09387	4.71e-14	0.171546	Brain
chr13	84064774	84025297	2	Gm17750	714	1.02175	4.72e-14	0.244231	Brain
chr2	29827389	29844996	1	Urm1	323	2.0277	4.83e-14	0.949957	Brain
chr4	134450171	134448765	2	1700021N21Rik	1074	1.71126	5.09e-14	0.435916	Brain
chr4	127970841	127927592	2	CK137956	931	1.95872	5.14e-14	0.143942	Brain
chr8	87472592	87468853	2	Cbln1	721	1.9992	5.14e-14	0.382249	Brain
chr7	81454758	81347026	2	Cpeb1	1192	0.957484	5.26e-14	0.232944	Brain
chr7	56019573	55978484	2	Nipa1	1028	1.47528	5.37e-14	0.248745	Brain
chr3	123690852	123526166	2	Ndst3	932	1.10334	5.4e-14	0.252416	Brain
chr10	106602480	106555195	2	4930532I03Rik	848	0.967789	5.53e-14	0.191161	Brain
chr6	33249150	33972943	1	Exoc4	169	0.808148	5.59e-14	0.797261	Brain
chr11	107915055	107874605	2	Cacng5	1573	1.71244	5.65e-14	0.188464	Brain
chr5	128736246	128755474	1	Piwil1	1037	1.9216	5.92e-14	0.171998	Brain
chr6	118880158	118885543	1	4931430N09Rik	908	1.23424	6.13e-14	0.233476	Brain
chr3	89520164	89672494	1	Kcnn3	484	1.44542	6.39e-14	0.525741	Brain
chr7	44384126	44400030	1	Syt3	845	1.78431	6.71e-14	0.435857	Brain
chr12	105403760	105394856	2	Gm2721	635	1.15186	6.84e-14	0.0906545	Brain
chr1	137966455	137966718	1	Mir181a-1	865	1.04727	7e-14	0.715404	Brain
chr18	80364254	80294544	2	Kcng2	568	1.36457	7.04e-14	0.217749	Brain
chr18	52767811	52915931	1	Sncaip	364	0.823916	7.09e-14	0.256337	Brain
chr7	84410038	84246275	2	Arnt2	1223	1.20647	7.27e-14	0.609759	Brain
chr17	27655591	27711117	1	Pacsin1	392	1.40369	7.3e-14	0.396356	Brain
chr7	144175520	144422675	1	Shank2	2156	1.51293	7.5e-14	0.728979	Brain
chr19	22750605	22750672	1	Mir204	420	1.36893	7.62e-14	0.266353	Brain
chr14	15438987	15357515	2	Lrrc3b	56	1.26584	7.85e-14	0.237068	Brain
chr14	84476424	84451476	2	9630013A20Rik	770	1.11413	7.87e-14	0.247054	Brain
chr11	50602085	50807573	1	Adamts2	349	1.08339	8.18e-14	0.372893	Brain
chr2	28084878	28076479	2	Fcnb	294	1.43004	8.46e-14	0.251383	Brain
chr1	74885408	74881509	2	Fev	426	1.71781	8.75e-14	0.164361	Brain
chr1	11414105	11975902	1	A830018L16Rik	34	1.19903	8.81e-14	0.672363	Brain
chr11	116918863	116986944	1	Mgat5b	1712	1.39057	9.01e-14	0.356781	Brain
chr15	79834333	79823898	2	Cbx6	483	1.55758	9.2e-14	0.489311	Brain
chr11	17051584	17079372	1	Cnrip1	122	1.59711	9.62e-14	0.198697	Brain
chr5	49524904	48389503	2	Kcnip4	356	1.05315	1.01e-13	1.54628	Brain
chr7	109083331	109034319	2	Ric3	1650	1.65545	1.09e-13	0.201361	Brain
chr4	49845769	49661611	2	Grin3a	316	1.32537	1.12e-13	0.371462	Brain
chr12	13269127	13583811	1	Nbas	63	1.09574	1.13e-13	0.593269	Brain
chr6	32511141	32515576	1	Plxna4os1	167	0.979173	1.14e-13	0.250952	Brain
chr8	93719975	93707015	2	Gm30606	760	1.59458	1.14e-13	0.289408	Brain
chr5	127170565	127184356	1	4930572K03Rik	1029	1.69686	1.15e-13	0.165512	Brain
chr2	92592206	92592277	1	Mir7221	1028	1.3968	1.16e-13	0.275904	Brain
chr14	24004991	24005837	1	4930519K11Rik	114	1.58348	1.18e-13	0.445384	Brain
chr5	42067960	42216784	1	Gm16223	328	1.2377	1.18e-13	0.253681	Brain
chrX	136822746	136838582	1	Plp1	831	2.49055	1.2e-13	0.603113	Brain
chr4	22488366	22482095	2	Pou3f2	95	2.16278	1.2e-13	0.432038	Brain
chrX	143933219	143855842	2	Dcx	882	1.7674	1.2e-13	0.208574	Brain
chr3	85574129	85654470	1	Gatb	379	1.05686	1.22e-13	0.354115	Brain
chr11	104186327	104191166	1	Sppl2c	1517	2.25569	1.24e-13	0.252687	Brain
chr1	80758553	80501068	2	Dock10	477	0.651335	1.25e-13	0.459598	Brain
chr6	29022619	29022691	1	Mir129-1	113	1.63903	1.26e-13	0.557867	Brain
chr13	76384961	77031810	1	Mctp1	694	0.856252	1.3e-13	0.687928	Brain
chr7	65582031	65619347	1	BC046251	1079	2.10979	1.31e-13	0.337134	Brain
chr5	113724772	113692424	2	1700069L16Rik	811	1.55058	1.43e-13	0.171387	Brain
chr17	25717172	25719102	1	Gng13	322	1.90376	1.47e-13	0.30415	Brain
chr10	43174530	43002500	2	Sobp	252	1.48658	1.55e-13	0.501807	Brain
chr1	20890622	20938756	1	Paqr8	78	1.57644	1.56e-13	0.441094	Brain
chr18	37264998	37267454	1	Pcdhb1	229	1.37559	1.67e-13	0.152749	Brain
chr9	51765352	51853059	1	Arhgap20	554	1.77472	1.68e-13	0.361783	Brain
chr15	88600302	88601669	1	Zdhhc25	624	1.42537	1.7e-13	0.279004	Brain
chr11	7063489	7178506	1	Adcy1	93	1.39355	1.74e-13	0.366456	Brain
chr11	77930839	77979052	1	Sez6	918	1.63201	1.85e-13	0.304223	Brain
chr10	23350786	23104168	2	Eya4	122	1.20173	2.08e-13	0.389978	Brain
chr1	165091930	165066617	2	4930568G15Rik	1038	1.52261	2.21e-13	0.355253	Brain
chr14	79771312	79766772	2	Pcdh8	766	1.53808	2.21e-13	0.267801	Brain
chr11	68691915	68816624	1	Myh10	640	1.44757	2.25e-13	0.570084	Brain
chr7	3424662	3435667	1	Cacng6	13	2.40287	2.26e-13	0.144751	Brain
chr3	81802025	81805161	1	A830029E22Rik	349	1.52956	2.29e-13	0.387291	Brain
chr1	33907767	33852052	2	Bend6	123	1.65739	2.35e-13	0.297281	Brain
chr12	34917095	34047582	2	Hdac9	162	0.721848	2.38e-13	1.00624	Brain
chr10	122678762	122945795	1	Ppm1h	962	0.782845	2.45e-13	0.770195	Brain
chr2	25863795	25918273	1	Kcnt1	240	1.78893	2.54e-13	0.248793	Brain
chr6	55451978	55501455	1	Adcyap1r1	424	1.40628	2.59e-13	0.332309	Brain
chr11	67327103	67371502	1	Myh13	625	1.54427	2.63e-13	0.170817	Brain
chr12	109709060	109709125	1	Mir379	693	2.48144	2.65e-13	0.32195	Brain
chr11	107794464	107734780	2	Cacng4	1572	1.74056	2.68e-13	0.223783	Brain
chr9	83806305	83778692	2	Elovl4	889	2.01217	2.7e-13	0.327092	Brain
chr9	113741473	113919697	1	Clasp2	1221	1.09878	2.72e-13	0.6184	Brain
chr7	34812711	34674468	2	Chst8	731	1.16768	2.76e-13	0.432881	Brain
chr19	60468304	60466733	2	Prlhr	787	1.77827	2.81e-13	0.275514	Brain
chr5	5380251	4803384	2	Cdk14	16	0.880132	2.81e-13	0.820155	Brain
chr12	109656345	109656415	1	DQ267102	691	1.595	2.9e-13	0.24753	Brain
chr9	75684056	75643366	2	Scg3	838	1.56247	2.92e-13	0.274406	Brain
chr2	21367567	21830544	1	Gpr158	149	1.04805	2.95e-13	0.58512	Brain
chr6	22875502	23052916	1	Ptprz1	83	0.92034	2.95e-13	0.260221	Brain
chr11	42182930	42130939	2	Gabra1	252	1.41108	3.09e-13	0.276889	Brain
chr15	82274935	82294442	1	2025-09-03	543	1.90003	3.09e-13	0.259791	Brain
chr7	19181465	19181562	1	Mir330	316	1.97623	3.32e-13	1.23084	Brain
chr7	139582797	139579376	2	Nkx6-2	1997	2.86411	3.44e-13	0.560371	Brain
chr16	60605531	59653483	2	Epha6	574	0.981242	3.53e-13	1.14567	Brain
chr15	27466677	27594909	1	Ank	87	0.914999	3.7e-13	0.657755	Brain
chr14	75455982	75526141	1	Siah3	723	1.35587	3.71e-13	0.268227	Brain
chr5	118169764	118189478	1	Hrk	894	2.73789	3.88e-13	0.229628	Brain
chr11	30026033	29743051	2	Eml6	191	1.10939	3.92e-13	0.658673	Brain
chr2	130012340	130050399	1	Tgm3	1400	1.27413	3.99e-13	0.147305	Brain
chr15	39857470	39768485	2	Dpys	162	1.34323	4.12e-13	0.379715	Brain
chr9	106570967	106568319	2	Iqcf4	1068	2.07717	4.19e-13	0.280361	Brain
chr1	32172806	32657738	1	Khdrbs2	114	1.04687	4.19e-13	0.691006	Brain
chr1	63200358	63314575	1	Zdbf2	336	1.69199	4.34e-13	0.323114	Brain
chr16	84972211	84979451	1	Gm10791	630	1.51801	4.36e-13	0.67547	Brain
chr9	53850251	53853849	1	Sln	575	2.36221	4.38e-13	0.256719	Brain
chr15	73839671	73761410	2	Mroh5	297	1.4789	4.7e-13	0.282136	Brain
chr8	95678085	95715119	1	Ndrg4	807	1.4294	5.11e-13	0.363129	Brain
chr5	44966201	44978805	1	4930431F12Rik	340	0.804878	5.17e-13	0.0858012	Brain
chr9	54501626	54365158	2	Dmxl2	581	1.31771	5.17e-13	0.436378	Brain
chr8	47352348	47180048	2	Stox2	370	0.932875	5.27e-13	0.556974	Brain
chr16	90143814	89787111	2	Tiam1	680	1.06015	5.39e-13	0.874797	Brain
chr12	109729764	109749458	1	Mirg	718	2.06152	5.4e-13	0.120635	Brain
chrX	105391754	105348282	2	5330434G04Rik	696	1.58885	5.55e-13	0.149094	Brain
chr5	127241826	127565790	1	Tmem132c	1030	1.35275	5.6e-13	0.364349	Brain
chr2	181039177	181022311	2	Chrna4	2012	1.31969	5.83e-13	0.191287	Brain
chr9	40269216	40291618	1	Scn3b	403	1.48078	6.13e-13	0.223086	Brain
chr17	9775866	9750752	2	4930452A19Rik	57	1.43569	6.14e-13	0.333896	Brain
chr7	59978856	59978811	2	Snord64	1041	1.42451	6.26e-13	0.426843	Brain
chr18	22345089	22530227	1	Asxl3	94	1.15229	6.5e-13	0.485542	Brain
chr18	57552397	57373455	2	4930511M06Rik	386	1.08699	6.64e-13	0.383149	Brain
chr15	98953501	98949847	2	Tuba1a	756	1.20497	6.66e-13	0.80508	Brain
chr7	139779018	139779126	1	Mir6401	1999	1.48124	6.78e-13	0.415295	Brain
chr9	98033167	97444395	2	Clstn2	970	1.01067	6.94e-13	0.634946	Brain
chr8	70315775	70331592	1	Gdf1	487	1.75637	7.06e-13	0.336347	Brain
chr5	44799746	44472133	2	Ldb2	339	0.652217	7.25e-13	0.420777	Brain
chr3	29082577	29691056	1	Egfem1	92	1.07949	7.25e-13	0.686835	Brain
chr4	42874203	42868003	2	Fam205c	205	1.64363	7.37e-13	0.194841	Brain
chr6	60829855	60731573	2	Snca	475	1.29155	8.16e-13	0.300116	Brain
chr10	40683282	40811083	1	Mettl24	229	1.34224	8.21e-13	0.380823	Brain
chr3	153298649	153296502	2	1700012D16Rik	1108	1.99034	8.42e-13	0.339972	Brain
chr9	46319986	46303361	2	4931429L15Rik	501	1.84051	8.96e-13	0.304616	Brain
chr1	189402273	189207930	2	Kcnk2	1301	1.08896	9.06e-13	0.319661	Brain
chr14	70636048	70602184	2	Dmtn	693	1.31475	9.08e-13	0.384259	Brain
chr4	17852893	18118734	1	Mmp16	74	0.926	9.24e-13	0.482014	Brain
chr1	162478034	161982456	2	Dnm3	1004	0.773475	9.39e-13	0.719958	Brain
chr1	77515088	77367185	2	Epha4	460	1.04052	9.59e-13	0.478699	Brain
chr3	152982207	152820709	2	St6galnac5	1105	1.11294	9.62e-13	0.440247	Brain
chr10	87493660	87491041	2	Ascl1	732	1.98276	9.88e-13	0.458962	Brain
chr3	8509527	8561604	1	Stmn2	12	1.17442	1.07e-12	0.209566	Brain
chr5	84417382	84054761	2	Epha5	508	0.862225	1.09e-12	0.554367	Brain
chr14	29018208	29033642	1	Lrtm1	154	1.18722	1.13e-12	0.120661	Brain
chr10	112271123	112466304	1	Kcnc2	878	1.18013	1.14e-12	0.39596	Brain
chr5	27501392	27495809	2	Speer4b	153	1.20949	1.27e-12	0.127661	Brain
chr12	27342718	27334268	2	Sox11	115	2.05952	1.29e-12	0.518582	Brain
chr14	54932695	54935837	1	Il25	446	3.61971	1.36e-12	0.69898	Brain
chr15	82252397	82260753	1	1500009C09Rik	542	1.84944	1.36e-12	0.279004	Brain
chr3	29636744	29636851	1	Mir21b	94	0.930581	1.36e-12	0.322566	Brain
chr8	89044162	89027242	2	Sall1	737	1.86301	1.37e-12	0.644896	Brain
chr2	131847656	131820006	2	5330413P13Rik	1447	1.42642	1.4e-12	0.337397	Brain
chr1	42713454	42707061	2	Pantr2	206	2.53129	1.41e-12	0.592396	Brain
chr2	113217083	112631380	2	Ryr3	1174	1.26862	1.41e-12	0.775807	Brain
chr6	55681263	55677818	2	Neurod6	425	1.72184	1.42e-12	0.276936	Brain
chr1	135375063	135371456	2	Shisa4	837	1.93261	1.44e-12	0.783147	Brain
chr6	96113154	96657198	1	Fam19a1	768	1.3517	1.47e-12	0.848805	Brain
chr18	36197160	36017649	2	Nrg2	187	1.36321	1.49e-12	0.553225	Brain
chr13	103334492	102732488	2	Mast4	834	0.726723	1.52e-12	0.860341	Brain
chrX	136104603	136115420	1	5730412P04Rik	815	2.07354	1.52e-12	0.211697	Brain
chr18	22171396	21810897	2	Ccdc178	93	1.05159	1.53e-12	0.558849	Brain
chr2	42447568	42447439	2	Mir6336	513	1.27224	1.68e-12	0.372301	Brain
chr7	100706702	100841646	1	Fam168a	1363	1.02917	1.77e-12	0.547827	Brain
chr8	87563907	87589197	1	4933402J07Rik	722	1.55529	1.79e-12	0.0983053	Brain
chr7	105425731	105436339	1	Cckbr	1554	1.64393	1.79e-12	0.248169	Brain
chr9	106465940	106463960	2	Gpr62	1062	2.57231	1.82e-12	0.804789	Brain
chr2	4141141	4132065	2	1700080N15Rik	13	1.16984	1.83e-12	0.157345	Brain
chr15	68928420	69101211	1	Khdrbs3	281	1.26204	1.85e-12	0.640598	Brain
chr7	140082548	140069880	2	Caly	2011	1.91082	1.86e-12	0.350849	Brain
chr18	31447415	31437808	2	Syt4	121	1.61517	2.06e-12	0.310361	Brain
chr9	58204319	58196297	2	Islr2	652	1.37616	2.12e-12	0.295644	Brain
chr3	107183143	107195721	1	Kcna10	810	1.28389	2.12e-12	0.180835	Brain
chr9	46913603	46927366	1	2900052N01Rik	502	1.28282	2.2e-12	0.166251	Brain
chr1	85894510	85908698	1	Itm2c	509	1.00329	2.27e-12	0.292032	Brain
chr5	71658308	71569734	2	Gabra4	442	1.06787	2.28e-12	0.235417	Brain
chr11	72267222	72241994	2	Slc13a5	782	2.05033	2.34e-12	0.193883	Brain
chr11	28584324	28385684	2	Ccdc85a	175	0.630429	2.38e-12	0.234662	Brain
chr8	94152607	94154148	1	Mt3	768	2.2764	2.42e-12	0.455779	Brain
chr6	91212764	91272540	1	Fbln2	738	1.06493	2.61e-12	0.279245	Brain
chr1	135454683	135454603	2	Mir1231	840	0.72184	2.62e-12	0.420659	Brain
chr7	49636835	49631499	2	Dbx1	1008	1.09006	2.62e-12	0.293723	Brain
chr4	124862171	124855239	2	Maneal	884	2.48472	2.7e-12	0.224444	Brain
chr4	9269317	9451691	1	Clvs1	29	1.38355	2.78e-12	0.370938	Brain
chr9	121760033	121771742	1	Zfp651	1302	1.44264	2.81e-12	0.304773	Brain
chr12	98523844	98526583	1	Gm40893	538	1.39294	2.83e-12	0.23318	Brain
chr6	126849144	126821863	2	Ndufa9	1045	0.901228	2.99e-12	0.207502	Brain
chr16	72663149	73046100	1	Robo1	597	1.01828	2.99e-12	0.694777	Brain
chr12	61523167	61857928	1	Lrfn5	265	0.978632	3.02e-12	0.515427	Brain
chr10	103367808	103419379	1	Slc6a15	839	1.11338	3.25e-12	0.215914	Brain
chr6	135658913	135683391	1	4930425L21Rik	1195	1.43109	3.28e-12	0.188271	Brain
chr14	64591185	64591271	1	Mir3078	612	2.2134	3.37e-12	1.22341	Brain
chr5	71095849	70961057	2	Gabra2	440	0.836335	3.41e-12	0.280181	Brain
chr10	119454034	120087260	1	Grip1	933	1.29371	3.59e-12	1.02365	Brain
chr2	125782870	125736986	2	Secisbp2l	1336	0.989851	3.64e-12	0.387763	Brain
chr2	43748824	44395953	1	Arhgap15	515	0.883398	3.7e-12	0.917184	Brain
chr5	120648812	120679610	1	Rasal1	918	0.93472	3.73e-12	0.32052	Brain
chr6	114397936	114483298	1	Hrh1	851	1.246	3.82e-12	0.358414	Brain
chr6	55837018	55978598	1	Itprid1	427	1.07996	3.83e-12	0.196482	Brain
chr1	92831686	92860196	1	Gpc1	609	1.35065	3.84e-12	0.295233	Brain
chr1	79440090	79434669	2	Scg2	469	1.59225	3.85e-12	0.335677	Brain
chr6	148614309	148606786	2	Gm6313	1298	1.43981	3.97e-12	0.237291	Brain
chr12	81631249	81667557	1	Ttc9	419	1.98898	4e-12	0.379721	Brain
chr11	67774608	67789613	1	Gsg1l2	629	1.87236	4.07e-12	0.134743	Brain
chr1	20951626	20990841	1	Efhc1	80	0.79498	4.14e-12	0.179568	Brain
chrX	135993820	135995359	1	Arxes2	811	1.34167	4.14e-12	0.239386	Brain
chr15	34837355	34843407	1	Kcns2	123	2.1663	4.16e-12	0.336211	Brain
chr9	110243783	110262576	1	Cspg5	1180	2.22642	4.18e-12	0.194649	Brain
chr1	72536564	72427112	2	2025-03-04	386	1.27059	4.31e-12	0.22345	Brain
chr10	26229707	26272172	1	Samd3	159	1.50484	4.32e-12	0.164779	Brain
chr7	78577838	78192114	2	Ntrk3	1134	0.855969	4.43e-12	0.517827	Brain
chr1	175492545	175059076	2	Rgs7	1195	1.32918	4.44e-12	0.776315	Brain
chr2	33640511	33564536	2	Lmx1b	424	1.27923	4.72e-12	0.223163	Brain
chr11	31671862	31665150	2	Bod1	202	0.79976	4.97e-12	0.531034	Brain
chr15	93595891	93499114	2	Prickle1	683	1.25252	4.98e-12	0.680416	Brain
chr2	157079265	157010442	2	Soga1	1721	1.25054	4.98e-12	0.5905	Brain
chr9	75071206	75223688	1	Myo5a	828	1.15412	5e-12	0.528847	Brain
chr6	118011537	118091546	1	Rasgef1a	897	1.56794	5.05e-12	0.353422	Brain
chr11	114065951	113780790	2	Sdk2	1614	0.983251	5.16e-12	0.46408	Brain
chr19	31216396	31213543	2	8430431K14Rik	485	1.00132	5.2e-12	0.304422	Brain
chr1	132506230	132508639	1	Tmem81	786	4.41414	5.22e-12	0.534361	Brain
chr1	15312452	15714214	1	Kcnb2	48	1.05151	5.22e-12	0.542124	Brain
chr11	89696936	89390223	2	Ankfn1	1139	1.4378	5.36e-12	0.30098	Brain
chr16	34651211	34678610	1	Ropn1	367	1.74307	5.69e-12	0.257331	Brain
chr11	30471829	30426006	2	4930505A04Rik	194	1.35523	5.74e-12	0.238315	Brain
chr1	25277954	25276404	2	Gm20172	102	1.52996	5.99e-12	0.262783	Brain
chr9	122682876	122682974	1	Mir138-1	1319	1.67263	6.07e-12	0.297367	Brain
chr6	115134835	115127600	2	Gm17733	855	1.12738	6.13e-12	0.328094	Brain
chr9	10904775	9660891	2	Cntn5	42	0.779445	6.17e-12	1.0752	Brain
chr18	12941841	12755312	2	Osbpl1a	58	0.882649	6.34e-12	0.610138	Brain
chr2	152951582	152940995	2	Dusp15	1626	3.51054	6.38e-12	0.280209	Brain
chr2	6928722	6922702	2	5031426D15Rik	35	1.68257	6.44e-12	0.284086	Brain
chr11	98329645	98325417	2	Neurod2	1281	1.62594	6.85e-12	0.629988	Brain
chr3	69316918	69555404	1	Ppm1l	317	0.8278	6.86e-12	0.541799	Brain
chr9	106096691	105990318	2	Col6a4	1046	1.4862	6.91e-12	0.191267	Brain
chr12	86678700	86695681	1	Vash1	484	1.49262	7e-12	0.323693	Brain
chr1	193035775	192891233	2	Syt14	1338	1.2902	7.13e-12	0.324634	Brain
chr16	91269769	91271939	1	Olig1	695	2.29466	7.28e-12	1.37097	Brain
chr13	51567084	51431041	2	Shc3	425	1.56124	7.33e-12	0.378623	Brain
chr6	4902974	5165661	1	Ppp1r9a	17	1.24417	7.53e-12	0.707059	Brain
chr12	116485720	117278167	1	Ptprn2	819	1.08474	7.66e-12	1.45079	Brain
chr2	67781043	67781140	1	Mir6335	608	1.32585	7.71e-12	0.672389	Brain
chr3	86920884	86786150	2	Dclk2	389	0.758643	7.8e-12	0.390438	Brain
chr15	37432664	37421133	2	Gm15941	145	1.43277	8.11e-12	0.612638	Brain
chr9	120304073	120474834	1	Myrip	1284	0.945793	8.47e-12	0.538825	Brain
chr17	9168022	9147719	2	6530411M01Rik	55	0.930103	8.52e-12	0.154829	Brain
chr18	54611744	54639870	1	9330117O12Rik	373	1.25055	8.67e-12	0.259114	Brain
chr12	38614521	38552809	2	4930428E07Rik	181	1.64714	8.79e-12	0.221767	Brain
chr1	172329263	172321033	2	Kcnj9	1141	1.34876	8.83e-12	0.626271	Brain
chr7	6803587	6803670	1	Mir3099	123	1.4324	8.85e-12	0.257217	Brain
chr7	30291753	30308367	1	Clip3	641	1.48763	8.85e-12	0.429857	Brain
chr5	36988982	36966104	2	Wfs1	301	0.734531	8.91e-12	0.334847	Brain
chr6	95333993	95276697	2	AY512915	766	1.5006	9.09e-12	0.224215	Brain
chr2	127522094	127456498	2	Kcnip3	1365	1.00997	9.57e-12	0.259006	Brain
chrX	157818435	157821060	1	Klhl34	980	2.15783	9.87e-12	0.282438	Brain
chr18	65698268	65751537	1	Oacyl	466	1.49627	9.93e-12	0.382715	Brain
chr16	89508323	89507703	2	Krtap7-1	678	1.84085	1.03e-11	0.33397	Brain
chr7	16944682	16948828	1	Pnmal2	269	1.55237	1.05e-11	0.726823	Brain
chr1	34579693	34590944	1	Amer3	133	2.04772	1.1e-11	0.230703	Brain
chr7	99267218	99260481	2	Gm26705	1329	1.93846	1.15e-11	0.388287	Brain
chr9	121759943	121756640	2	E530011L22Rik	1303	1.35739	1.16e-11	0.396269	Brain
chr7	40899278	40929968	1	Vstm2b	765	2.33138	1.2e-11	0.202721	Brain
chr10	26079052	25991186	2	Tmem200a	157	1.24357	1.23e-11	0.211837	Brain
chr16	72234327	72226383	2	8030451O07Rik	596	0.814365	1.24e-11	0.245078	Brain
chr15	68878321	68883576	1	Gm41341	280	1.20898	1.26e-11	0.136152	Brain
chr14	75955003	75965217	1	Kctd4	732	1.69606	1.3e-11	0.408311	Brain
chr5	111418166	111457025	1	Mn1	782	0.971771	1.31e-11	0.277974	Brain
chr2	151632593	151590549	2	Snph	1583	1.80596	1.32e-11	0.326946	Brain
chr18	31317128	30974314	2	Rit2	120	1.16682	1.32e-11	0.470998	Brain
chr2	166713832	166566345	2	Prex1	1864	0.753104	1.44e-11	0.685986	Brain
chr15	64922296	64699035	2	Adcy8	263	1.06151	1.44e-11	0.346721	Brain
chr11	31965633	31979651	1	4930524B15Rik	205	1.51851	1.46e-11	0.147223	Brain
chr15	39797045	39812377	1	Gm16291	163	1.21285	1.48e-11	0.247502	Brain
chr8	22974836	23150497	1	Ank1	207	1.22611	1.5e-11	0.352136	Brain
chr9	56864679	56848659	2	Odf3l1	612	1.14103	1.53e-11	0.282946	Brain
chr9	77347870	77102084	2	Mlip	845	1.3238	1.53e-11	0.482442	Brain
chr1	97662018	97643902	2	D1Ertd622e	656	0.917461	1.53e-11	0.554634	Brain
chr15	44787763	44805829	1	2310069G16Rik	184	1.54979	1.53e-11	0.141287	Brain
chr5	35278566	35281763	1	Adra2c	275	1.35156	1.54e-11	0.373731	Brain
chr4	136622621	136638110	1	Lactbl1	1121	2.57799	1.55e-11	0.157777	Brain
chr2	181715016	181720985	1	Oprl1	2041	2.17739	1.59e-11	0.21711	Brain
chr10	114801370	114398821	2	Trhde	882	0.745427	1.62e-11	0.498616	Brain
chr1	75278380	75272202	2	Resp18	445	1.86026	1.64e-11	0.221636	Brain
chr2	124089969	124667789	1	Sema6d	1324	0.632973	1.73e-11	0.587797	Brain
chr8	68062286	67689082	2	Psd3	443	0.70317	1.74e-11	0.690128	Brain
chr7	50575884	50517309	2	Nell1os	1013	1.09081	1.76e-11	0.103464	Brain
chr10	73086705	72973303	2	A330049N07Rik	428	1.31097	1.9e-11	0.233877	Brain
chr12	4082574	4110612	1	Dnajc27	11	1.28119	1.95e-11	0.356568	Brain
chr4	129960374	129965138	1	1700003M07Rik	977	1.61717	1.96e-11	0.56845	Brain
chr6	13839848	13835071	2	Gpr85	54	1.9122	2.02e-11	0.528466	Brain
chr7	18925888	18965319	1	Nova2	300	0.726796	2.05e-11	0.226855	Brain
chr7	24482023	24504533	1	Cadm4	448	1.66091	2.05e-11	0.391958	Brain
chr5	144761578	144735915	2	Tmem130	1293	1.4259	2.06e-11	0.262538	Brain
chr7	121391859	121501768	1	Hs3st2	1766	1.13155	2.06e-11	0.282408	Brain
chr17	89200675	88984952	2	Fshr	1174	1.06787	2.13e-11	0.262667	Brain
chr2	31245923	31295472	1	Ncs1	366	1.34147	2.18e-11	0.538882	Brain
chr2	165090750	165078693	2	1700025C18Rik	1848	1.4394	2.26e-11	0.102996	Brain
chr8	40423815	40484842	1	Zdhhc2	317	1.15036	2.26e-11	0.251811	Brain
chr9	121839461	121797627	2	Ccdc13	1306	1.88932	2.38e-11	0.55798	Brain
chr9	105527319	105411362	2	Atp2c1	1042	1.06901	2.4e-11	0.450867	Brain
chr3	130131501	130599883	1	Col25a1	971	0.650113	2.43e-11	0.391002	Brain
chr12	61521820	61499660	2	Gm20063	264	1.43216	2.44e-11	0.229193	Brain
chr9	25252439	25308571	1	2025-09-07	217	0.933364	2.48e-11	0.68646	Brain
chr1	5070285	4909576	2	Rgs20	7	1.5385	2.49e-11	0.283562	Brain
chr11	114448860	114413405	2	4932435O22Rik	1616	0.717987	2.5e-11	0.122934	Brain
chr17	90861169	90867102	1	4930480K15Rik	1179	1.29589	2.51e-11	0.406149	Brain
chr11	79339892	79581609	1	Nf1	964	0.842128	2.52e-11	0.75267	Brain
chr4	40525548	40482840	2	4933428C19Rik	153	1.70241	2.68e-11	0.138703	Brain
chr2	29845647	29845711	1	Mir219b	324	4.55261	2.7e-11	0.92118	Brain
chr16	77598936	77599000	1	Mir99a	611	2.15949	2.73e-11	0.627179	Brain
chr1	38898160	38863872	2	Chst10	176	1.03626	2.74e-11	0.178986	Brain
chr14	13284638	13157388	2	Gm5087	45	1.71675	2.79e-11	0.285078	Brain
chr7	62085310	62085223	2	Mir344i	1058	1.40419	2.85e-11	0.382767	Brain
chr7	87584168	88135063	1	Grm5	1263	0.852962	2.85e-11	0.735281	Brain
chr6	55396887	55412285	1	6430584L05Rik	423	1.0243	2.88e-11	0.176422	Brain
chr12	98920574	98983238	1	Ttc8	543	1.20825	2.91e-11	0.282084	Brain
chr4	107823022	107806033	2	Lrp8os2	639	1.7613	2.95e-11	0.191769	Brain
chr18	32377217	32435740	1	Bin1	136	1.23045	2.96e-11	0.597884	Brain
chr6	55684571	55694574	1	Gm3279	426	1.78272	2.98e-11	0.180076	Brain
chr8	58911627	57774052	2	Galntl6	406	0.793936	3.08e-11	1.14408	Brain
chr5	48395573	48414294	1	5730480H06Rik	357	1.1523	3.13e-11	0.134536	Brain
chr7	27653924	27656207	1	Ttc9b	544	2.95087	3.23e-11	0.576992	Brain
chr13	101232127	101247551	1	5930438M14Rik	829	1.80546	3.25e-11	0.420948	Brain
chr14	39472429	39476257	1	LOC432842	255	1.7248	3.3e-11	0.551128	Brain
chr16	74342067	74341990	2	Mir691	599	1.24659	3.38e-11	0.284403	Brain
chr11	117076783	117078955	1	Snhg20	1713	1.02758	3.42e-11	0.483737	Brain
chr9	52679780	52673032	2	AI593442	562	1.57587	3.45e-11	0.233711	Brain
chr11	66526126	66211725	2	Shisa6	611	1.50084	3.45e-11	0.35892	Brain
chr8	87472812	87525554	1	Gm2694	720	1.77178	3.74e-11	0.209259	Brain
chr3	18054325	18057514	1	Bhlhe22	54	1.85948	3.83e-11	0.505241	Brain
chr1	38664955	38175991	2	Aff3	174	0.886919	3.91e-11	0.743701	Brain
chr5	30711564	30799369	1	Dpysl5	189	1.28007	3.97e-11	0.369058	Brain
chr10	84440471	84371311	2	Nuak1	704	0.903529	4.02e-11	0.411861	Brain
chr15	89841860	89782393	2	Syt10	664	1.21549	4.02e-11	0.148548	Brain
chr19	42247578	42270348	1	Golga7b	610	1.96792	4.03e-11	0.24216	Brain
chr17	7170115	7303315	1	Rps6ka2	36	1.1059	4.04e-11	0.460956	Brain
chrX	105344369	105344282	2	Mir384	695	1.6415	4.06e-11	0.23799	Brain
chr4	131010474	131000832	2	A930031H19Rik	994	1.50338	4.1e-11	0.134243	Brain
chr6	113195384	113168087	2	Lhfpl4	822	1.72902	4.12e-11	0.212894	Brain
chr9	62537044	62419492	2	Coro2b	699	0.715726	4.19e-11	0.537681	Brain
chr4	107802259	107876840	1	Lrp8	638	1.19337	4.2e-11	0.320632	Brain
chr6	77382475	77380257	2	6330415B21Rik	556	0.989401	4.28e-11	0.372199	Brain
chr15	26309048	26409586	1	2025-03-11	85	1.31279	4.39e-11	0.230187	Brain
chr11	82388900	82446361	1	Tmem132e	1002	1.20054	4.44e-11	0.154124	Brain
chr8	64693109	64592542	2	Cpe	425	1.17918	4.47e-11	0.343986	Brain
chr15	54920146	54838901	2	Enpp2	207	1.30052	4.62e-11	0.313309	Brain
chr16	22511480	22517685	1	9230117E06Rik	254	2.63785	4.66e-11	0.575032	Brain
chr2	181763332	181827775	1	Myt1	2042	1.59356	4.75e-11	0.1691	Brain
chr5	41891342	41891423	1	Mir6414	327	1.87522	5.01e-11	0.476887	Brain
chr5	38876693	38706457	2	Clnk	321	1.19364	5.28e-11	0.30359	Brain
chr15	99670718	99701130	1	Asic1	779	1.50492	5.55e-11	0.377737	Brain
chr1	75450510	75474340	1	Asic4	451	1.70685	5.6e-11	0.230803	Brain
chr8	67490758	67492104	1	Nat1	440	0.805762	5.83e-11	0.144478	Brain
chr8	66697422	66706798	1	Npy1r	438	1.53164	5.84e-11	0.228319	Brain
chr7	61982303	61930137	2	A330076H08Rik	1054	1.06335	5.95e-11	0.143265	Brain
chr5	108388373	108431743	1	Pde6b	728	1.36275	5.99e-11	0.152759	Brain
chr1	177248767	177022115	2	Akt3	1209	0.956688	6.03e-11	0.649052	Brain
chr16	12811390	12848653	1	1700003L19Rik	92	1.54665	6.18e-11	0.163912	Brain
chr16	91225550	91228677	1	Olig2	694	2.77872	6.33e-11	0.882377	Brain
chr18	64254359	64276144	1	St8sia3	456	1.4371	6.48e-11	0.151369	Brain
chr8	12385771	12436732	1	Sox1ot	69	1.97473	6.9e-11	0.360456	Brain
chr13	83891208	83928710	1	2810049E08Rik	713	0.619751	6.94e-11	0.103677	Brain
chr10	119761699	119746062	2	Grip1os2	934	1.90384	6.96e-11	0.194677	Brain
chr1	179961089	180165602	1	Cdc42bpa	1225	1.04567	7.02e-11	0.592235	Brain
chr10	60106257	60133914	1	Spock2	329	1.15141	7.56e-11	0.205072	Brain
chr7	3303532	3331099	1	Prkcg	9	1.39273	7.73e-11	0.266526	Brain
chr12	28548337	28437795	2	Dcdc2c	116	1.41765	7.8e-11	0.202341	Brain
chr7	51621830	51671126	1	Slc17a6	1016	1.9337	7.88e-11	0.246173	Brain
chr3	152666913	152681432	1	AI115009	1103	2.00531	8.2e-11	0.13754	Brain
chr9	41004628	40972798	2	Crtam	410	2.08537	8.26e-11	0.237205	Brain
chr12	119945962	120021245	1	Tmem196	832	1.55354	8.31e-11	0.283777	Brain
chrX	135839034	135844730	1	Gprasp2	809	1.39245	8.39e-11	0.170452	Brain
chr2	143789186	143747583	2	Pcsk2os2	1500	1.12101	8.4e-11	0.0920622	Brain
chr7	111779977	111471661	2	Galnt18	1682	1.01251	8.41e-11	0.625767	Brain
chr3	31149920	31164326	1	Cldn11	109	2.80054	8.55e-11	0.78258	Brain
chr5	35361553	35367677	1	4930478P22Rik	276	1.41531	8.64e-11	0.171839	Brain
chr3	94478295	94492198	1	Celf3	602	1.62714	8.7e-11	0.329442	Brain
chr7	96305667	96305765	1	Mir6394	1294	1.58159	9.01e-11	0.263208	Brain
chr19	10389090	10453181	1	Syt7	254	0.827524	9.21e-11	0.315265	Brain
chr6	42324640	42315305	2	Fam131b	272	1.95115	9.94e-11	0.322616	Brain
chr14	66635251	66771168	1	Adra1a	637	1.10726	1.01e-10	0.264946	Brain
chr1	152955101	153119261	1	Nmnat2	924	0.82129	1.03e-10	0.333395	Brain
chr17	67026235	67026147	2	Mir5709	1036	0.959795	1.03e-10	0.479475	Brain
chr8	12395519	12399555	1	Sox1	70	2.24604	1.07e-10	0.658293	Brain
chr13	43615797	43670944	1	Rnf182	362	1.34983	1.08e-10	0.196787	Brain
chr1	75546266	75559431	1	Slc4a3	457	1.15447	1.09e-10	0.325709	Brain
chr7	134225097	133883199	2	Adam12	1966	0.970762	1.1e-10	0.350968	Brain
chr10	29211643	29230779	1	9330159F19Rik	169	2.00568	1.11e-10	0.349102	Brain
chr3	124321037	124323260	1	Tram1l1	933	1.56503	1.11e-10	0.359709	Brain
chr14	66297129	66295327	2	1700001G11Rik	635	0.962987	1.12e-10	0.581321	Brain
chr10	116418121	116421235	1	Kcnmb4os1	895	1.8939	1.19e-10	0.150422	Brain
chr10	81014925	80948624	2	Gng7	635	1.48611	1.21e-10	0.395679	Brain
chr11	103638936	103649013	1	1700072I22Rik	1508	1.48931	1.23e-10	0.114972	Brain
chr6	98342754	98238014	2	Gm765	778	1.09881	1.24e-10	0.216362	Brain
chr16	85173707	84954436	2	App	629	0.691824	1.24e-10	0.803303	Brain
chr2	68104672	68122882	1	B3galt1	609	0.953916	1.24e-10	0.133962	Brain
chr14	77798968	77793945	2	Gm1587	744	1.61383	1.25e-10	0.250946	Brain
chr6	58907126	58905233	2	Nap1l5	470	2.16892	1.25e-10	0.461223	Brain
chr1	86670573	86666293	2	Nppc	528	1.59961	1.29e-10	0.377745	Brain
chr5	111761728	111734284	2	E130006D01Rik	784	1.05686	1.31e-10	0.203711	Brain
chr9	73933567	73479422	2	Unc13c	822	1.25742	1.31e-10	0.44368	Brain
chr5	150018675	150082186	1	Rxfp2	1372	1.40281	1.33e-10	0.213124	Brain
chr8	109340908	109339787	2	Gm1943	936	1.13946	1.34e-10	0.268251	Brain
chr14	119749227	119751564	1	1700006F04Rik	846	1.53814	1.4e-10	0.223924	Brain
chr10	61774737	61774821	1	Mir5108	358	1.14682	1.4e-10	0.170658	Brain
chr17	10324602	10329312	1	1700110C19Rik	60	1.18212	1.42e-10	0.906141	Brain
chr3	138742208	138904433	1	Tspan5	1032	0.708993	1.42e-10	0.44647	Brain
chr5	8368160	8072347	2	Adam22	28	1.03881	1.42e-10	0.477116	Brain
chr17	42315947	42507741	1	Ptchd4	789	1.4822	1.43e-10	0.390452	Brain
chr15	8710807	8634124	2	Slc1a3	33	1.41771	1.44e-10	0.529779	Brain
chr14	123168503	123176176	1	AA536875	872	0.966126	1.44e-10	0.171588	Brain
chr10	78780496	78814825	1	Slc1a6	530	1.87221	1.45e-10	0.156215	Brain
chr9	41206155	41217627	1	1700063D05Rik	412	1.432	1.46e-10	0.650277	Brain
chr10	116473523	116417868	2	Kcnmb4	896	1.35941	1.48e-10	0.171733	Brain
chr10	78753067	78746924	2	Ccdc105	529	1.63184	1.48e-10	0.17151	Brain
chr11	102393403	102402939	1	Rundc3a	1470	1.66562	1.49e-10	0.416831	Brain
chr12	86082561	86162459	1	Ift43	480	1.56401	1.52e-10	0.655269	Brain
chr6	96166205	96164503	2	1700123L14Rik	769	1.81001	1.63e-10	0.276309	Brain
chr14	12345865	12341892	2	Fezf2	43	2.24776	1.64e-10	0.253094	Brain
chr14	78308043	78277446	2	Tnfsf11	749	0.947925	1.67e-10	0.14848	Brain
chr1	160577753	160576668	2	Gpr52	986	1.29816	1.69e-10	0.618944	Brain
chr8	73016512	73016591	1	Mir28b	584	1.65281	1.72e-10	0.360544	Brain
chr18	67464849	67480581	1	Prelid3a	486	1.62451	1.78e-10	0.304096	Brain
chr4	124569179	124575538	1	4933407E24Rik	873	1.44803	1.8e-10	0.197104	Brain
chr11	24730722	24721006	2	Gm10466	168	1.36018	1.81e-10	0.225321	Brain
chr2	144823666	144824415	1	Scp2d1	1519	1.89117	1.88e-10	0.546004	Brain
chr1	39900913	40026310	1	Map4k4	190	0.733907	1.9e-10	0.674159	Brain
chr19	28011166	27761721	2	Rfx3	451	0.883155	1.94e-10	0.616578	Brain
chr8	45819297	45723325	2	Sorbs2os	352	0.969612	1.95e-10	0.267793	Brain
chr5	141241534	142213791	1	Sdk1	1248	0.90609	1.96e-10	0.76144	Brain
chr8	70102586	70102524	2	Mir7066	474	1.56872	1.99e-10	0.29949	Brain
chr18	46045260	45683487	2	A330093E20Rik	329	1.24209	2e-10	0.472191	Brain
chr9	58159221	58156264	2	Islr	651	0.638613	2.02e-10	0.0712811	Brain
chr19	45363734	45533343	1	Btrc	660	0.882144	2.06e-10	0.521387	Brain
chr2	14720642	14722622	1	Gm13315	114	1.0309	2.08e-10	0.189881	Brain
chr6	39810936	39801804	2	Mrps33	226	0.925931	2.1e-10	0.337705	Brain
chr13	52530836	52504375	2	Diras2	431	1.15247	2.17e-10	0.264225	Brain
chr5	111581422	111604932	1	C130026L21Rik	783	1.14936	2.17e-10	0.245416	Brain
chr6	138423105	138429592	1	A830011K09Rik	1220	2.37917	2.22e-10	0.231898	Brain
chr18	58209926	58008623	2	Fbn2	392	1.05107	2.27e-10	0.331321	Brain
chr7	49975350	50863289	1	Nell1	1012	0.967658	2.31e-10	0.797419	Brain
chr8	112570043	112882707	1	Cntnap4	994	1.25927	2.35e-10	0.525106	Brain
chr3	82074711	82032004	2	Gucy1b1	353	1.0495	2.46e-10	0.195018	Brain
chr10	79637918	79617934	2	Shc2	549	1.85582	2.49e-10	0.149416	Brain
chr3	110143472	109780050	2	Ntng1	865	1.14136	2.5e-10	0.498421	Brain
chr1	169928939	169934653	1	Ccdc190	1076	1.09926	2.54e-10	0.27359	Brain
chr8	64849924	64739675	2	Klhl2	427	0.907623	2.54e-10	0.466225	Brain
chr12	29938036	30017658	1	Pxdn	127	0.905233	2.54e-10	0.275616	Brain
chr4	134468320	134473843	1	Stmn1	1075	1.04532	2.58e-10	0.795506	Brain
chr3	29416823	29416920	1	Mir551b	93	1.15752	2.59e-10	0.158394	Brain
chr8	54724368	54629613	2	Wdr17	389	1.30004	2.6e-10	0.26802	Brain
chr15	43870029	43866695	2	Tmem74	177	1.71101	2.64e-10	0.485233	Brain
chr18	86394952	86501897	1	Neto1	593	0.985809	2.64e-10	0.30997	Brain
chr11	82035577	82037452	1	Ccl2	996	1.40445	2.65e-10	0.400169	Brain
chr12	98578213	98429437	2	Kcnk10	537	1.44086	2.66e-10	0.320233	Brain
chr14	11162035	9550094	2	Fhit	37	0.58701	2.74e-10	0.927912	Brain
chr2	27162703	27144898	2	Dbhos	284	2.29916	2.78e-10	0.151183	Brain
chr3	67892220	68056593	1	Iqcj	304	1.24862	2.78e-10	0.292369	Brain
chr2	32353329	32308471	2	Dnm1	386	0.903044	2.83e-10	0.317891	Brain
chr1	69826970	70725132	1	Spag16	372	0.715314	2.88e-10	0.654797	Brain
chr6	65778962	65936377	1	Prdm5	486	1.12873	2.92e-10	0.307265	Brain
chr15	45114934	45106284	2	Kcnv1	186	1.28782	2.94e-10	0.30047	Brain
chr7	57386871	56724242	2	Gabrg3	1031	1.07366	2.95e-10	0.744167	Brain
chr4	24851086	24617273	2	Klhl32	98	0.995245	3.02e-10	0.339508	Brain
chr8	93535707	93499213	2	Ces5a	759	1.11521	3.11e-10	0.134026	Brain
chr1	39651182	39618406	2	Creg2	186	1.31929	3.45e-10	0.217631	Brain
chr11	97500340	97490783	2	4933428G20Rik	1254	1.45253	3.47e-10	0.269817	Brain
chr3	96601133	96625352	1	Lix1l	682	1.08329	3.58e-10	0.256803	Brain
chr11	58954685	58971729	1	Trim17	495	1.0036	3.6e-10	0.543729	Brain
chr15	9748868	9578193	2	Spef2	42	0.730304	3.65e-10	0.232992	Brain
chr18	35964830	36014715	1	Psd2	186	0.961925	3.65e-10	0.458888	Brain
chr7	45163921	45176139	1	Slc17a7	900	1.64278	3.66e-10	0.342574	Brain
chr5	135806890	135874772	1	Srrm3	1117	1.32191	3.68e-10	0.335365	Brain
chr3	13652865	13597139	2	4930539N22Rik	34	0.730878	3.74e-10	0.110307	Brain
chr17	5492600	5753891	1	Zdhhc14	15	0.77435	3.75e-10	0.76754	Brain
chr10	112163621	112216555	1	Caps2	877	1.31513	3.8e-10	0.162275	Brain
chr12	78226655	78684772	1	Gphn	373	0.906413	3.88e-10	0.549098	Brain
chr11	26210576	25616846	2	5730522E02Rik	170	0.988923	3.9e-10	0.785666	Brain
chr11	33993193	33629339	2	Kcnip1	229	1.02845	3.93e-10	0.463518	Brain
chr11	67171027	67197517	1	Myh2	621	2.45092	3.97e-10	0.147845	Brain
chr11	29825668	29822395	2	4931440F15Rik	192	1.50877	4.17e-10	0.287878	Brain
chr17	45523434	45542679	1	Tcte1	816	2.33698	4.18e-10	0.217301	Brain
chr11	59375653	59372669	2	Prss38	509	1.28422	4.25e-10	0.154659	Brain
chr13	54055658	54051183	2	Drd1	443	1.57726	4.32e-10	0.166383	Brain
chr8	123407082	123410744	1	Mc1r	1115	1.46169	4.34e-10	0.462273	Brain
chr5	142551098	142484839	2	Radil	1251	1.10215	4.57e-10	0.276182	Brain
chr14	65262463	65192441	2	Fzd3	617	1.21511	4.86e-10	0.384584	Brain
chr9	20728214	20667986	2	Olfm2	132	1.54407	4.91e-10	0.263283	Brain
chr19	42280170	42280082	2	Mir3085	611	3.61202	4.95e-10	0.220102	Brain
chr1	167689558	167848733	1	Lmx1a	1069	0.883291	5e-10	0.163908	Brain
chr11	16257724	16284551	1	Vstm2a	116	1.51811	5.02e-10	0.269564	Brain
chr4	33438081	33438209	1	Mir8118	125	1.74673	5.1e-10	0.373289	Brain
chr12	106716324	106685607	2	4933406K04Rik	646	1.16521	5.25e-10	0.130135	Brain
chr17	3696261	3635240	2	Nox3	7	1.34342	5.35e-10	0.159962	Brain
chr3	13471655	14182287	1	Ralyl	33	0.57792	5.48e-10	0.592116	Brain
chr7	61982359	61982289	2	Mir344g	1056	0.60422	5.65e-10	0.164646	Brain
chr14	77506868	77479483	2	Gm6994	743	1.29883	5.86e-10	0.221178	Brain
chr7	43490023	43472907	2	Iglon5	799	2.30521	6e-10	0.148829	Brain
chr15	66500910	66379858	2	Lrrc6	268	0.611447	6.05e-10	0.147739	Brain
chr6	28135133	27275121	2	Grm8	104	0.674275	6.25e-10	0.553147	Brain
chr3	54915887	54897068	2	Sertm1	224	0.800093	6.27e-10	0.138879	Brain
chr3	36222275	36179426	2	Qrfpr	143	1.61477	6.28e-10	0.189157	Brain
chr6	149408984	149563329	1	Bicd1	1308	1.48327	6.3e-10	0.406699	Brain
chrX	72656246	72432676	2	Gabra3	445	1.50376	6.32e-10	0.215671	Brain
chr10	8518825	8204753	2	Ust	35	0.940287	6.46e-10	0.487546	Brain
chr2	110950244	110655201	2	Ano3	1125	0.67621	6.5e-10	0.263602	Brain
chr12	3365132	3406494	1	Kif3c	3	1.61413	6.54e-10	0.442223	Brain
chr3	154596711	154623182	1	Cryz	1121	1.27606	6.75e-10	0.302703	Brain
chr7	30445582	30434980	2	Aplp1	649	1.64063	6.75e-10	0.450926	Brain
chr15	85017141	85022560	1	Upk3a	598	1.03155	6.76e-10	0.42604	Brain
chr2	82053658	82259879	1	Zfp804a	723	0.902261	6.83e-10	0.324853	Brain
chr19	31765033	30564487	2	Prkg1	482	0.829172	6.86e-10	1.07093	Brain
chr5	142530076	142527740	2	Papolb	1252	1.40777	7.06e-10	0.227403	Brain
chr4	138623992	138568969	2	Vwa5b1	1155	1.12113	7.08e-10	0.263919	Brain
chr8	28084853	28083194	2	Gm8096	266	0.904794	7.24e-10	0.226128	Brain
chr1	154255689	154270416	1	4930532M18Rik	943	1.24548	7.41e-10	0.139877	Brain
chr14	78191478	78191373	2	Mir1971	748	1.14193	7.5e-10	0.234124	Brain
chr5	112206763	112210002	1	1700028D13Rik	785	1.1093	7.5e-10	0.180139	Brain
chr8	95576340	95559133	2	Prss54	805	1.89919	7.93e-10	0.109876	Brain
chr1	21962650	21398399	2	Kcnq5	88	0.958912	8.42e-10	0.882897	Brain
chr12	109747878	109747960	1	Mir3072	732	1.33429	8.67e-10	0.241721	Brain
chr2	109674700	109727043	1	Bdnf	1116	1.10514	8.83e-10	0.229815	Brain
chr5	18360413	18265135	2	Gnai1	72	1.06729	8.89e-10	0.344777	Brain
chr2	106693459	106868360	1	Mpped2	1110	1.04757	8.91e-10	0.365134	Brain
chr4	152338651	152390194	1	Chd5	1377	0.978328	9e-10	0.18404	Brain
chr16	90727371	90719312	2	Mis18a	685	1.08704	9.14e-10	0.366687	Brain
chr11	50431111	50389303	2	Rufy1	348	1.07278	9.38e-10	0.307165	Brain
chr7	3415066	3415156	1	Gm23450	12	1.77495	9.57e-10	0.246755	Brain
chr15	79605109	79561497	2	Dmc1	472	1.91819	9.68e-10	0.196261	Brain
chr7	81934459	81881256	2	Hdgfl3	1204	0.835161	9.68e-10	0.160522	Brain
chrX	41400854	41678601	1	Gria3	261	1.05943	9.71e-10	0.333984	Brain
chr10	79716634	79736108	1	Hcn2	556	1.64379	9.87e-10	0.49113	Brain
chr7	96249424	96249532	1	Mir708	1293	1.51973	1e-09	0.162436	Brain
chr5	22344705	21884454	2	Reln	92	1.05991	1.01e-09	0.473925	Brain
chr16	96467606	96525789	1	Pcp4	756	1.48434	1.01e-09	0.278207	Brain
chrX	160994681	160784308	2	Cdkl5	993	1.13284	1.02e-09	0.445934	Brain
chr17	9669704	9666497	2	Pabpc6	56	1.39353	1.04e-09	0.259859	Brain
chr4	130792537	130826318	1	Sdc3	991	1.21174	1.05e-09	0.496628	Brain
chr15	22549022	23474418	1	Cdh18	77	0.626412	1.08e-09	0.636845	Brain
chr18	51117898	51420044	1	Prr16	357	0.85639	1.09e-09	0.378351	Brain
chr2	17563514	17563626	1	Mir6419	121	1.42922	1.1e-09	0.182271	Brain
chr7	140822178	140809677	2	Zfp941	2041	1.23164	1.12e-09	0.251297	Brain
chr8	58911755	58914298	1	BC030500	408	1.77997	1.13e-09	0.584428	Brain
chr5	140830431	140759944	2	Gna12	1246	1.25849	1.14e-09	0.871815	Brain
chr5	63649103	63810546	1	Nwd2	390	1.16747	1.15e-09	0.291891	Brain
chr13	23278350	23282267	1	4933404K08Rik	171	3.07425	1.16e-09	0.151014	Brain
chr9	99436926	99385420	2	Mras	992	1.40453	1.2e-09	0.401707	Brain
chr11	71033617	71031941	2	6330403K07Rik	769	1.68039	1.22e-09	0.277193	Brain
chr12	86988676	86983381	2	Zdhhc22	490	1.87304	1.27e-09	0.358998	Brain
chr2	153031852	153055775	1	Xkr7	1629	2.59067	1.28e-09	0.145004	Brain
chr14	124677127	123978291	2	Fgf14	875	0.989813	1.28e-09	0.979654	Brain
chr5	147957320	148316065	1	Mtus2	1349	1.15995	1.3e-09	0.516865	Brain
chr11	45980310	46017992	1	Sox30	275	1.77616	1.31e-09	0.174994	Brain
chr1	172206781	172196729	2	Pea15a	1136	1.30904	1.31e-09	0.340255	Brain
chrX	147554081	147471694	2	Lrch2	902	1.07644	1.31e-09	0.148088	Brain
chr8	95534100	95558888	1	Ccdc113	804	1.66275	1.32e-09	0.13403	Brain
chr9	45431232	45416626	2	4833428L15Rik	484	2.08713	1.33e-09	0.369737	Brain
chr10	82690650	82650433	2	Glt8d2	691	1.66944	1.34e-09	0.191245	Brain
chr4	130574036	130530131	2	Nkain1	988	1.70093	1.35e-09	0.643946	Brain
chr16	26755502	26714682	2	Gm20319	291	1.06459	1.35e-09	0.14639	Brain
chr11	89302559	89300638	2	Nog	1138	1.8809	1.37e-09	0.434305	Brain
chr6	30733506	30748466	1	Mest	152	1.73958	1.37e-09	0.306058	Brain
chr12	109563692	109563785	1	Mir770	668	4.56467	1.38e-09	0.280123	Brain
chr11	65269989	65176561	2	Myocd	604	1.2164	1.41e-09	0.147006	Brain
chr6	65952571	65954014	1	4930544G11Rik	487	1.85831	1.42e-09	0.438787	Brain
chr1	92648841	92644218	2	Otos	608	1.28306	1.47e-09	0.383245	Brain
chr12	51593341	51605773	1	Coch	207	1.37951	1.49e-09	0.165819	Brain
chr10	9675208	9627259	2	Samd5	37	1.0279	1.5e-09	0.192138	Brain
chr13	99900683	99898483	2	Cartpt	807	1.40718	1.51e-09	0.272958	Brain
chr2	29869494	29882840	1	Cercam	326	1.21329	1.52e-09	0.249994	Brain
chr12	26834873	26820097	2	4933409F18Rik	112	1.8784	1.52e-09	0.251881	Brain
chr6	83914353	83986871	1	Zfp638	618	1.07331	1.52e-09	0.375819	Brain
chr13	47910435	47934301	1	G630093K05Rik	385	1.26342	1.53e-09	0.101966	Brain
chr11	71285232	71242430	2	Nlrp1c-ps	772	1.25284	1.53e-09	0.0766485	Brain
chr10	10748930	10758131	1	4930567K20Rik	44	1.40341	1.55e-09	0.179888	Brain
chr2	158666630	158766334	1	Ppp1r16b	1752	0.640163	1.57e-09	0.522542	Brain
chr8	120634382	120608600	2	1190005I06Rik	1052	1.89552	1.58e-09	0.505528	Brain
chr15	103503034	103530056	1	Pde1b	909	1.30666	1.59e-09	0.227379	Brain
chr5	127281623	127256860	2	Tmem132cos	1031	1.4334	1.63e-09	0.124888	Brain
chr7	139213307	139103638	2	Stk32c	1993	1.0157	1.66e-09	0.463873	Brain
chr17	45474938	45445881	2	Spats1	814	1.14227	1.67e-09	0.199339	Brain
chr2	130016408	130016292	2	Mir6339	1401	1.75591	1.72e-09	0.210924	Brain
chr15	90898476	90891396	2	Spn-ps	669	1.67795	1.76e-09	0.215865	Brain
chr7	45173303	45173361	1	Mir7055	901	1.73078	1.78e-09	0.235484	Brain
chr2	131562285	131545357	2	Adra1d	1446	1.26221	1.81e-09	0.23145	Brain
chr14	55524981	55518978	2	Nrl	464	1.47184	1.82e-09	0.162177	Brain
chr2	129592839	129632228	1	Sirpa	1396	0.728989	1.86e-09	0.293705	Brain
chr1	92850378	92850443	1	Mir149	610	2.02871	1.88e-09	0.192161	Brain
chr9	107935920	107949691	1	Camkv	1104	1.66016	1.88e-09	0.268432	Brain
chr15	82959296	82959218	2	Mir3080	563	1.23612	1.91e-09	0.61653	Brain
chr2	80129412	79834453	2	Pde1a	714	0.936036	1.91e-09	0.409859	Brain
chr5	57717919	57570084	2	4932441J04Rik	383	0.963335	1.91e-09	0.242723	Brain
chr2	113829091	113776313	2	Scg5	1179	1.43458	1.92e-09	0.224151	Brain
chr8	125897914	125908144	1	A730098A19Rik	1154	1.65798	1.92e-09	0.249785	Brain
chr2	29252040	29243238	2	6530402F18Rik	315	1.25256	1.93e-09	0.298046	Brain
chr7	44470347	44470411	1	Mir7052	849	1.40787	1.94e-09	1.35743	Brain
chr14	19977249	19872559	2	Gng2	72	0.948282	2.02e-09	0.368518	Brain
chr2	93869157	93855360	2	Accsl	1043	1.13757	2.05e-09	0.150769	Brain
chr11	103208548	103198944	2	1700023F06Rik	1500	1.24079	2.09e-09	0.152552	Brain
chr16	18165170	18165089	2	Mir6366	176	1.54188	2.11e-09	0.591301	Brain
chr2	66440880	66547472	1	Gm13629	602	0.762121	2.15e-09	0.114203	Brain
chr12	85599105	85639878	1	Jdp2	474	0.950973	2.15e-09	0.426508	Brain
chr2	73596526	73616012	1	Chn1os3	665	1.32395	2.19e-09	0.216173	Brain
chr12	26210505	26091962	2	Gm29687	104	1.39131	2.21e-09	0.293299	Brain
chr6	83572504	83543206	2	Stambp	605	1.82667	2.23e-09	0.372791	Brain
chr19	23652812	23558760	2	1700028P14Rik	425	1.15143	2.32e-09	0.15959	Brain
chr7	54835245	55268888	1	Luzp2	1022	0.889498	2.33e-09	0.448839	Brain
chr14	79702920	79712930	1	4930452G13Rik	764	1.48	2.34e-09	0.174554	Brain
chr15	98807925	98803782	2	Ddn	749	1.22945	2.37e-09	0.388883	Brain
chr6	12109580	12099518	2	Gm6578	47	1.4812	2.37e-09	0.195076	Brain
chr16	29209695	29230530	1	Hrasls	300	2.04842	2.38e-09	0.216924	Brain
chr4	130047840	130099277	1	Col16a1	979	1.22586	2.41e-09	0.294681	Brain
chr1	34721924	34812754	1	Arhgef4	135	1.23595	2.59e-09	0.2756	Brain
chr11	54303824	54361539	1	Acsl6	418	1.47541	2.6e-09	0.266287	Brain
chr5	105415775	105486189	1	Lrrc8b	698	0.986534	2.69e-09	0.464008	Brain
chr10	27389866	27397225	1	4930579H20Rik	164	0.632825	2.69e-09	0.141321	Brain
chr18	42579652	42578020	2	Gpr151	307	1.55532	2.69e-09	0.366751	Brain
chr14	78089007	78081024	2	Fam216b	747	0.991776	2.72e-09	0.100074	Brain
chr3	94473591	94464985	2	Riiad1	601	1.25729	2.75e-09	0.247147	Brain
chr1	89406133	89360342	2	C030007H22Rik	569	0.885291	2.8e-09	0.154181	Brain
chr9	40333472	40343337	1	1700110K17Rik	405	0.950745	2.8e-09	0.536889	Brain
chr9	99876170	99874106	2	Sox14	1000	1.56588	2.88e-09	0.288851	Brain
chr7	27731409	27751689	1	Zfp60	547	2.62705	2.9e-09	0.157127	Brain
chr4	65604986	65616240	1	Trim32	437	0.832727	2.92e-09	0.232279	Brain
chr9	111311739	111395775	1	Trank1	1212	1.36551	3.03e-09	0.325651	Brain
chr13	114151592	114124348	2	A430090L17Rik	902	1.57095	3.09e-09	0.149765	Brain
chr11	114795892	114790669	2	Btbd17	1621	1.77255	3.16e-09	0.296689	Brain
chr1	6487231	6860940	1	St18	13	0.878264	3.2e-09	0.476285	Brain
chr18	60912240	60917768	1	Arsi	414	1.37019	3.26e-09	0.400423	Brain
chr15	80287238	80398292	1	Cacna1i	498	0.973527	3.26e-09	0.248922	Brain
chrX	61116378	61175991	1	C230004F18Rik	383	1.38999	3.28e-09	0.161283	Brain
chr12	26415262	26306794	2	Rnf144a	107	0.805582	3.3e-09	0.411998	Brain
chr14	68083884	68087745	1	Nefl	651	1.59491	3.34e-09	0.336257	Brain
chr5	113015538	112910478	2	Grk3	800	0.914415	3.36e-09	0.358857	Brain
chr4	127358164	127354809	2	Gjb5	930	0.954046	3.45e-09	0.0895422	Brain
chr19	26885925	26888647	1	Gm815	446	1.15775	3.47e-09	0.221845	Brain
chr14	103346800	103113411	2	Mycbp2	797	0.669479	3.48e-09	0.449436	Brain
chr5	108550027	108518554	2	Cplx1	732	1.49362	3.53e-09	0.17556	Brain
chr7	81498330	81494274	2	BC048679	1194	2.23579	3.59e-09	0.2469	Brain
chr19	37264095	37258423	2	4931408D14Rik	536	1.10498	3.6e-09	0.34611	Brain
chr3	18243338	18071950	2	Cyp7b1	55	0.699478	3.62e-09	0.252642	Brain
chr7	64873040	64871650	2	Nsmce3	1077	0.859796	3.62e-09	0.466112	Brain
chr6	119175253	119221614	1	Dcp1b	909	0.623244	3.7e-09	0.19602	Brain
chr11	97362551	97398542	1	Socs7	1252	0.886598	3.74e-09	0.448454	Brain
chr6	24956125	24951141	2	Tmem229a	100	1.44229	3.79e-09	0.701468	Brain
chr16	44394799	44482428	1	Cfap44	455	1.362	3.8e-09	0.189634	Brain
chr2	138819929	138820007	1	Mir1952	1485	0.945866	3.84e-09	0.312628	Brain
chr7	61877864	61877770	2	Mir344	1053	1.88447	3.97e-09	0.450651	Brain
chr13	97067287	97129522	1	Fam169a	781	1.25358	3.98e-09	0.155936	Brain
chr4	153950476	153948455	2	BC039966	1382	1.18133	4.03e-09	0.176438	Brain
chr2	130450278	130554300	1	Ptpra	1416	1.04174	4.04e-09	0.423215	Brain
chr1	70725715	70885397	1	Vwc2l	373	1.10748	4.08e-09	0.211908	Brain
chr4	22490548	22493126	1	Gm30731	96	1.82062	4.13e-09	0.565522	Brain
chr15	89568326	89574585	1	Acr	662	1.60531	4.14e-09	0.106958	Brain
chr5	67847431	67618139	2	Atp8a1	431	0.662411	4.15e-09	0.47563	Brain
chr2	101649532	101638252	2	Rag1	1057	2.31555	4.17e-09	0.261474	Brain
chr5	45424400	45009171	2	D5Ertd615e	341	1.00045	4.21e-09	0.399632	Brain
chr14	105623770	105623642	2	Mir6390	812	1.3535	4.3e-09	0.656676	Brain
chr17	88791976	88716483	2	Lhcgr	1173	1.42474	4.36e-09	0.203811	Brain
chr2	180499976	180544979	1	Ntsr1	1997	1.45951	4.39e-09	0.143136	Brain
chr6	105677581	105672338	2	Gm15631	796	1.49109	4.4e-09	0.218355	Brain
chr11	25326107	25367137	1	4933427E13Rik	169	1.4348	4.51e-09	0.239785	Brain
chr3	152668140	152462815	2	Ak5	1102	1.11103	4.7e-09	0.413076	Brain
chr9	98003420	98012175	1	4921534H16Rik	971	0.652681	4.7e-09	0.0713695	Brain
chr14	66868850	66871005	1	Gm5464	639	1.12785	4.78e-09	1.02937	Brain
chr2	147184083	147331681	1	Nkx2-2os	1535	1.56189	4.88e-09	0.575769	Brain
chr11	33513746	33211794	2	Ranbp17	227	1.13032	4.92e-09	0.366536	Brain
chr5	117842186	117958840	1	Nos1	890	1.32759	4.94e-09	0.218383	Brain
chr18	75514645	75522806	1	Gm10532	537	1.04662	5.07e-09	0.422307	Brain
chr6	142964452	142821541	2	St8sia1	1253	0.870993	5.2e-09	0.253549	Brain
chr14	32322019	32347820	1	Ogdhl	204	1.58903	5.26e-09	0.178452	Brain
chr11	84720432	84716976	2	1700109G15Rik	1055	1.16797	5.29e-09	0.22501	Brain
chr6	81895663	81895590	2	Mir7232	566	1.30597	5.32e-09	0.124763	Brain
chr7	6977420	6955685	2	Zim3	124	1.03889	5.43e-09	0.0917228	Brain
chr11	98262606	98262662	1	Mir5119	1280	1.36426	5.45e-09	0.417558	Brain
chr10	119852390	119825204	2	Grip1os1	935	1.65783	5.46e-09	0.292859	Brain
chr6	124863917	124858444	2	Gpr162	1004	1.09396	5.48e-09	0.266731	Brain
chr5	70842617	70751047	2	Gabrg1	439	0.998713	5.56e-09	0.193394	Brain
chr3	102262405	102445132	1	A230001M10Rik	745	0.910474	5.59e-09	0.214472	Brain
chr19	41746961	41750097	1	Gm19424	591	1.94765	5.71e-09	0.188506	Brain
chr6	120493807	120488939	2	Tmem121b	925	1.09401	5.74e-09	0.193054	Brain
chr6	127887622	127953031	1	Tspan11	1061	0.707805	5.88e-09	0.103275	Brain
chr6	56369634	56069804	2	Pde1c	429	0.738194	5.96e-09	0.241173	Brain
chr6	6869533	6820546	2	Dlx6os1	28	1.58191	6.1e-09	0.207881	Brain
chr2	157346655	157329496	2	Ghrh	1727	2.06197	6.1e-09	0.51791	Brain
chr15	88314874	88372651	1	B230214G05Rik	623	1.23143	6.39e-09	0.129297	Brain
chr1	129273304	130219278	1	Thsd7b	744	0.550415	6.4e-09	0.466771	Brain
chr5	114100333	114122924	1	Usp30	821	1.91904	6.41e-09	0.478932	Brain
chr11	55608198	55514239	2	Glra1	441	1.52582	6.46e-09	0.138396	Brain
chr3	82145877	82092427	2	Gucy1a1	354	0.912658	6.49e-09	0.153863	Brain
chr9	99717267	99690796	2	Cldn18	999	0.673741	6.62e-09	0.075034	Brain
chr9	41157494	41013641	2	Ubash3b	411	0.741667	6.64e-09	0.543388	Brain
chr18	50278369	50283019	1	Fam170a	355	0.834088	6.84e-09	0.116598	Brain
chr16	34514027	33969073	2	Kalrn	366	1.01276	6.86e-09	1.5901	Brain
chr12	11456079	11462928	1	Rad51ap2	56	1.43642	6.93e-09	0.204402	Brain
chr1	190170296	190217276	1	LOC102632463	1306	0.858256	6.94e-09	0.21259	Brain
chr3	73481651	73351206	2	4930509J09Rik	326	0.964215	7.01e-09	0.201572	Brain
chr16	20629851	20646485	1	Ece2	228	1.78018	7.01e-09	0.129934	Brain
chr4	20778668	20118874	2	Nkain3	85	0.853564	7.02e-09	0.532255	Brain
chr1	99772765	100485942	1	Cntnap5b	663	0.720591	7.27e-09	0.511267	Brain
chr2	78051177	78194430	1	4930440I19Rik	706	0.758113	7.28e-09	0.155329	Brain
chr17	24488783	24508909	1	Caskin1	261	1.3028	7.31e-09	0.210785	Brain
chr10	29535867	29453106	2	Rspo3	172	0.814881	7.43e-09	0.13898	Brain
chr12	98901484	98786604	2	Eml5	542	1.1767	7.46e-09	0.319401	Brain
chr18	36106203	36109954	1	4930471G03Rik	188	1.25957	7.46e-09	0.267613	Brain
chr12	55821516	55602890	2	Ralgapa1	240	0.824498	7.6e-09	0.352448	Brain
chr7	4546567	4539765	2	Syt5	50	1.44896	7.67e-09	0.181408	Brain
chr1	115685137	116580674	1	Cntnap5a	694	0.765533	7.68e-09	0.645847	Brain
chr1	170644532	170682789	1	Olfml2b	1087	1.43243	7.9e-09	0.309309	Brain
chr5	107403513	107430035	1	Ephx4	709	1.44481	7.93e-09	0.206655	Brain
chr7	59228750	59306727	1	Ube3a	1037	0.900538	8.15e-09	0.473915	Brain
chr10	45486395	45376619	2	Lin28b	271	1.29467	8.15e-09	0.189357	Brain
chr17	25433783	25374287	2	Cacna1h	316	0.950597	8.33e-09	0.199833	Brain
chr5	104114088	104079108	2	Sparcl1	680	0.844387	8.53e-09	0.204711	Brain
chr3	80913660	80843599	2	Glrb	347	1.11147	8.71e-09	0.277596	Brain
chr15	91191807	91145871	2	Abcd2	671	1.11382	8.76e-09	0.297285	Brain
chr7	6439902	6440867	1	Olfr1344	110	2.32347	8.78e-09	0.244207	Brain
chr17	12868143	12838841	2	Mas1	75	1.34125	8.89e-09	0.148775	Brain
chr10	13868830	13647669	2	Aig1	59	0.807169	9.07e-09	0.440199	Brain
chrX	47892884	47809370	2	Smarca1	273	0.690197	9.09e-09	0.0921044	Brain
chr3	108154932	108148321	2	Gpr61	836	1.41721	9.12e-09	0.402377	Brain
chr11	47988969	46896253	2	Sgcd	294	1.02416	9.26e-09	0.841054	Brain
chr2	124129956	124123636	2	4930517E11Rik	1325	1.13215	9.33e-09	0.134771	Brain
chr16	31663443	31873356	1	Dlg1	321	0.881647	9.33e-09	0.556154	Brain
chr12	27160516	27140796	2	Gm9866	114	0.842987	1.01e-08	0.114735	Brain
chr18	52615915	52639830	1	Zfp474	361	1.37818	1.05e-08	0.149679	Brain
chr4	109978025	109983684	1	Dmrta2	675	1.17254	1.05e-08	0.187799	Brain
chr1	88754890	88755733	1	Platr5	566	1.43266	1.06e-08	0.45089	Brain
chrX	95196505	95048935	2	Arhgef9	598	1.11948	1.07e-08	0.277884	Brain
chr18	47537735	47718636	1	Gm5095	346	0.533785	1.09e-08	0.145717	Brain
chr1	92619881	92621001	1	Olfr12	606	3.05733	1.11e-08	0.196506	Brain
chr11	30649396	30505992	2	Acyp2	195	1.29644	1.12e-08	0.367566	Brain
chr9	93005733	92979916	2	1700034K08Rik	945	0.781651	1.13e-08	0.101879	Brain
chr3	126363852	126440374	1	Arsj	938	1.00682	1.13e-08	0.19091	Brain
chr7	60005156	59982501	2	Snurf	1042	1.50934	1.16e-08	0.206618	Brain
chr5	112356033	112353773	2	Gm6583	793	2.55032	1.17e-08	0.393175	Brain
chr9	72925650	72946015	1	Pygo1	813	1.69548	1.17e-08	0.121689	Brain
chr7	73375520	73419899	1	Rgma	1119	1.17708	1.18e-08	0.433088	Brain
chr1	173333503	173331886	2	Ackr1	1163	1.73658	1.18e-08	0.339048	Brain
chr15	75567182	75553045	2	Ly6h	326	1.51339	1.19e-08	0.205954	Brain
chr1	176807124	176733653	2	Cep170	1205	0.73498	1.22e-08	0.238347	Brain
chr2	163438467	163455324	1	Gdap1l1	1778	1.68821	1.27e-08	0.176261	Brain
chr12	70453154	70467624	1	Tmx1	307	0.751341	1.29e-08	0.270988	Brain
chr6	82402475	82560104	1	Tacr1	572	0.913992	1.29e-08	0.122309	Brain
chr9	59036441	58874679	2	Neo1	666	0.948797	1.3e-08	0.456066	Brain
chr11	29692898	29744414	1	Rtn4	190	0.737328	1.34e-08	0.444906	Brain
chr13	70232822	70248122	1	4930520P13Rik	644	0.573486	1.34e-08	0.0650281	Brain
chr5	69341709	69109285	2	Kctd8	435	0.793509	1.38e-08	0.270291	Brain
chr6	143245888	143297879	1	D6Ertd474e	1257	1.51922	1.39e-08	0.23398	Brain
chr11	79484031	79481723	2	AU040972	965	2.34908	1.42e-08	0.319976	Brain
chr6	137252299	137464634	1	Ptpro	1213	0.663317	1.42e-08	0.277253	Brain
chr1	136260873	136258914	2	Gpr25	856	1.99201	1.47e-08	0.281365	Brain
chr10	76345291	76263049	2	Dip2a	466	1.4788	1.47e-08	0.503663	Brain
chr8	72644343	72714746	1	Nwd1	580	1.18936	1.5e-08	0.171962	Brain
chr2	162390813	162393946	1	Ptprtos	1766	1.11955	1.51e-08	0.205275	Brain
chr18	74064949	73928486	2	Mapk4	518	0.917922	1.51e-08	0.284825	Brain
chr5	143270022	143249695	2	Zfp316	1267	1.45717	1.52e-08	0.244699	Brain
chr6	124996720	125003096	1	Pianp	1011	1.90418	1.55e-08	0.340331	Brain
chr5	121191397	121130533	2	Ptpn11	931	0.934163	1.55e-08	0.391492	Brain
chr1	72874865	72858065	2	Igfbp5	391	0.80961	1.55e-08	0.219556	Brain
chr6	12749253	12311608	2	Thsd7a	48	0.719008	1.55e-08	0.451737	Brain
chr2	164486140	164493323	1	Dbndd2	1814	2.15702	1.57e-08	0.571233	Brain
chr9	87015537	87019916	1	Ripply2	904	1.02551	1.57e-08	0.19359	Brain
chr7	63444529	63344692	2	4930554H23Rik	1064	1.00354	1.61e-08	0.131572	Brain
chr1	134235457	134199215	2	Adora1	814	0.911466	1.63e-08	0.431087	Brain
chr9	105960643	105856070	2	Col6a5	1045	1.39519	1.64e-08	0.172088	Brain
chr17	51179352	50733127	2	Tbc1d5	915	0.742108	1.65e-08	0.73595	Brain
chr13	113663676	113662896	2	Hspb3	900	1.2336	1.71e-08	0.462545	Brain
chr2	149830783	150004392	1	Syndig1	1557	1.06671	1.78e-08	0.293054	Brain
chr11	67120080	67112461	2	2310065F04Rik	620	2.02679	1.78e-08	0.205239	Brain
chr7	105482197	105480616	2	Cavin3	1555	1.1168	1.83e-08	0.428687	Brain
chr19	44303171	44303231	1	Mir5114	639	1.26432	1.87e-08	0.565341	Brain
chr12	27114995	27090237	2	Gm20187	113	1.02395	1.87e-08	0.137339	Brain
chr14	54936470	54939277	1	Cmtm5	447	2.55844	1.87e-08	0.68948	Brain
chr9	59578337	59607292	1	Celf6	673	1.25192	1.88e-08	0.229586	Brain
chr5	102069921	101832953	2	Wdfy3	666	0.511323	1.91e-08	0.369536	Brain
chr2	17731068	17346734	2	Nebl	120	0.789562	1.94e-08	0.383076	Brain
chr1	72005195	71958998	2	4933417E11Rik	380	0.716496	1.94e-08	0.143562	Brain
chr5	116438722	116465487	1	Srrm4os	881	1.32391	1.95e-08	0.140353	Brain
chr11	119547820	119538719	2	Nptx1	1760	1.49346	1.96e-08	0.276028	Brain
chr4	99193934	99259787	1	Atg4c	572	0.764397	1.97e-08	0.379621	Brain
chr7	61940106	61940027	2	Mir344-2	1055	2.06166	1.98e-08	0.293247	Brain
chr3	144570216	144431107	2	Hs2st1	1053	0.727694	2.1e-08	0.420275	Brain
chr1	86703804	87050097	1	Dis3l2	529	0.792325	2.1e-08	0.440366	Brain
chr15	31039126	31043331	1	4930430F21Rik	95	1.78941	2.1e-08	0.183663	Brain
chr6	53068624	52768068	2	Jazf1	400	0.666898	2.17e-08	0.414154	Brain
chr3	73057803	73048125	2	Slitrk3	324	2.0405	2.22e-08	0.35646	Brain
chr2	106003549	105966708	2	Dnajc24	1107	1.06131	2.23e-08	0.208554	Brain
chr17	65772752	65651726	2	Rab31	1023	1.04815	2.3e-08	0.600496	Brain
chr19	19111196	18930609	2	Rorb	405	1.40952	2.33e-08	0.36192	Brain
chr2	124222358	124217679	2	4930583P06Rik	1326	0.692515	2.36e-08	0.18355	Brain
chr3	134240583	134240505	2	Mir1895	992	1.33791	2.36e-08	0.52463	Brain
chr15	4375491	4575585	1	Plcxd3	9	1.29502	2.36e-08	0.344114	Brain
chr12	52097746	52310959	1	Nubpl	214	0.821224	2.38e-08	0.242205	Brain
chr12	106010263	106077410	1	Vrk1	644	0.876764	2.4e-08	0.307287	Brain
chr19	35924578	35835221	2	A830019P07Rik	522	1.04944	2.4e-08	0.118261	Brain
chr2	165388259	165377436	2	Zfp334	1853	1.85743	2.42e-08	0.223197	Brain
chrX	105120378	105123961	1	Magee1	693	1.40103	2.42e-08	0.197729	Brain
chr2	131859747	131853678	2	Erv3	1448	1.63766	2.45e-08	0.219964	Brain
chr9	103112074	103185270	1	Rab6b	1019	1.1002	2.46e-08	0.353301	Brain
chr7	4120728	4074125	2	9430041J12Rik	33	1.1424	2.5e-08	0.456363	Brain
chr12	38780258	38868215	1	Etv1	182	0.952983	2.64e-08	0.349486	Brain
chr7	57387272	57409941	1	Gm9962	1032	1.33329	2.69e-08	0.106301	Brain
chr9	122398801	122382022	2	A730085K08Rik	1317	1.30534	2.74e-08	0.101195	Brain
chr2	125673100	125675643	1	Eid1	1335	0.863694	2.74e-08	0.456113	Brain
chr6	23655136	23653895	2	Rnf148	88	1.57512	2.87e-08	0.298392	Brain
chr2	130100394	130103375	1	AU015228	1402	1.55478	3.08e-08	0.102697	Brain
chr18	15151446	14968685	2	Kctd1	66	0.692098	3.15e-08	0.279899	Brain
chr17	66449750	66336982	2	Mtcl1	1031	0.90485	3.15e-08	0.394725	Brain
chr18	59579630	59579735	1	Mir6355	398	0.705281	3.16e-08	0.149464	Brain
chr11	102088515	102057017	2	Mpp2	1454	1.13637	3.22e-08	0.321542	Brain
chr10	15791777	15807065	1	C330004P14Rik	67	1.09617	3.26e-08	0.164066	Brain
chr1	9299877	8359739	2	Sntg1	15	0.711611	3.29e-08	0.71937	Brain
chr13	97747411	97733498	2	5330416C01Rik	788	1.151	3.31e-08	0.287271	Brain
chr1	154256906	154241521	2	4930452N14Rik	942	1.32169	3.32e-08	0.121398	Brain
chr11	102761435	102780262	1	Adam11	1482	1.16266	3.33e-08	0.248645	Brain
chr4	130944385	130955476	1	Matn1	993	1.15786	3.35e-08	0.136108	Brain
chr17	8988333	9008319	1	1700010I14Rik	54	1.52094	3.38e-08	0.244193	Brain
chr6	139322576	139315597	2	4922502N22Rik	1224	0.809105	3.48e-08	0.223476	Brain
chr6	124857687	124841095	2	P3h3	1003	0.901314	3.55e-08	0.237062	Brain
chr5	30461932	30367066	2	Otof	181	1.78304	3.59e-08	0.181544	Brain
chr15	79505241	79483714	2	Kcnj4	469	2.01627	3.61e-08	0.361042	Brain
chr9	104547286	105034544	1	Cpne4	1036	1.18162	3.68e-08	0.561944	Brain
chr16	66657118	66664626	1	1700010K23Rik	588	1.4183	3.68e-08	0.199014	Brain
chr5	99753973	99730854	2	Gm38413	646	1.95854	3.7e-08	0.115265	Brain
chr8	110168206	110137504	2	Calb2	954	1.28556	3.79e-08	0.145498	Brain
chr5	128600687	128579130	2	5930412G12Rik	1035	0.711444	3.9e-08	0.096785	Brain
chr6	4747204	4674350	2	Sgce	15	0.992518	3.99e-08	0.234918	Brain
chr13	117602320	117981028	1	Hcn1	915	0.854898	4.06e-08	0.559942	Brain
chr2	63184287	62702946	2	Kcnh7	589	0.869255	4.06e-08	0.696873	Brain
chr11	82633353	82636309	1	Gm11426	1003	0.714949	4.13e-08	0.144546	Brain
chr8	84415364	84640249	1	Cacna1a	666	0.929609	4.18e-08	0.680508	Brain
chr16	26581705	26725147	1	Il1rap	290	0.958275	4.22e-08	0.390108	Brain
chr5	100210692	100218049	1	2310034O05Rik	652	1.37414	4.24e-08	0.322705	Brain
chr1	41181252	41167560	2	4930448I06Rik	202	0.789263	4.38e-08	0.102171	Brain
chr4	123183504	123194699	1	Hpcal4	857	1.28163	4.39e-08	0.204243	Brain
chr12	28751828	28867491	1	Eipr1	124	0.649138	4.43e-08	0.278189	Brain
chr8	87199850	87169747	2	Gm10637	719	1.33233	4.45e-08	0.0930582	Brain
chr2	116878691	116892500	1	Tmco5	1196	1.14753	4.54e-08	0.120183	Brain
chr13	107469822	107479188	1	AI197445	857	0.809577	4.55e-08	0.157811	Brain
chr1	132198088	132198184	1	Mir135b	780	1.06255	4.56e-08	0.394942	Brain
chr3	70007613	70028708	1	Otol1	321	0.790971	4.56e-08	0.096522	Brain
chr4	36668586	36668510	2	Mir873a	144	1.00471	4.56e-08	0.199074	Brain
chr18	67933257	68255549	1	Ldlrad4	494	0.539134	4.68e-08	0.651972	Brain
chr1	24587437	24257683	2	Col19a1	99	0.723443	4.7e-08	0.295205	Brain
chr8	67523854	67548627	1	Nat3	442	1.40528	4.7e-08	0.0982791	Brain
chr2	143063069	143072052	1	Snrpb2	1496	0.932313	4.71e-08	0.287562	Brain
chr17	8340406	8344113	1	Prr18	49	1.74088	4.75e-08	0.461719	Brain
chr11	91577555	91575286	2	Kif2b	1148	0.683353	4.76e-08	0.106615	Brain
chr12	108555618	108536402	2	Gm16596	655	1.24934	4.81e-08	0.196225	Brain
chr12	100110202	100123364	1	Psmc1	551	0.922987	4.88e-08	0.289546	Brain
chr2	33468532	33450287	2	Zbtb43	423	1.10041	4.94e-08	0.358823	Brain
chr9	87144306	87184045	1	Mrap2	906	1.41721	5.11e-08	0.110199	Brain
chr18	69022273	69022199	2	Mir145b	502	0.977803	5.13e-08	0.429893	Brain
chr11	83409317	83421038	1	Rasl10b	1029	1.55163	5.14e-08	0.122482	Brain
chr2	29346810	29524790	1	Med27	316	0.996025	5.15e-08	0.515685	Brain
chr15	44788063	44671856	2	Sybu	183	0.65131	5.27e-08	0.245729	Brain
chr9	49250531	49280594	1	Gm4894	519	1.9581	5.31e-08	0.293341	Brain
chr5	98254184	98277033	1	Fgf5	639	0.998138	5.33e-08	0.100892	Brain
chr1	78511060	78606964	1	Mogat1	465	1.2516	5.39e-08	0.345004	Brain
chr12	82616925	83162056	1	Rgs6	423	1.05566	5.4e-08	0.688223	Brain
chr15	38933910	38952917	1	Baalc	155	0.712537	5.45e-08	0.144139	Brain
chr12	71540607	71556133	1	4930404H11Rik	318	0.92375	5.48e-08	0.162861	Brain
chr9	23223076	23485215	1	Bmper	210	0.557647	5.63e-08	0.212321	Brain
chr6	56017515	56032688	1	Ppp1r17	428	1.52788	5.66e-08	0.193124	Brain
chrX	135786217	135786114	2	Mir1970	808	1.72776	5.67e-08	0.43904	Brain
chr10	14545036	14402585	2	Adgrg6	62	0.784369	5.76e-08	0.198317	Brain
chrX	160907052	160902116	2	Gja6	994	1.7119	5.77e-08	0.403986	Brain
chr14	119098965	119115074	1	Gm16835	844	1.7856	5.81e-08	0.173177	Brain
chr4	155043154	154983115	2	Plch2	1404	1.27525	5.84e-08	0.285468	Brain
chr1	179518003	178955031	2	Smyd3	1220	0.730425	5.89e-08	0.507921	Brain
chr1	184999549	184896424	2	Mark1	1277	1.32031	5.95e-08	0.289893	Brain
chr1	75507077	75510354	1	Inha	455	1.02121	6.12e-08	0.121817	Brain
chr13	54192129	54222432	1	Hrh2	445	0.998071	6.32e-08	0.301203	Brain
chr5	104170703	104180127	1	Dspp	681	1.50925	6.41e-08	0.131767	Brain
chr6	36421742	36421825	1	Mir490	193	1.29852	6.52e-08	0.293404	Brain
chr8	123733958	123739941	1	6030466F02Rik	1123	0.916745	6.56e-08	0.633038	Brain
chr15	85131957	85064689	2	Smc1b	600	1.17828	6.63e-08	0.0940602	Brain
chr2	162661163	162675204	1	9430021M05Rik	1767	1.19558	6.64e-08	0.206464	Brain
chr2	33131436	32986366	2	Garnl3	419	0.924083	6.76e-08	0.48757	Brain
chr12	17176888	17172100	2	Kcnf1	77	0.929838	6.82e-08	0.363201	Brain
chr14	46954928	46954830	2	Mir378c	305	0.798564	6.88e-08	0.270076	Brain
chr15	60016618	60014866	2	4933412E24Rik	244	0.818738	6.92e-08	0.163197	Brain
chr5	67099126	67094397	2	Phox2b	425	1.57887	6.97e-08	0.214614	Brain
chr8	69140953	69135503	2	Lzts1	451	1.25116	6.99e-08	0.31144	Brain
chr17	12119284	12219640	1	Agpat4	65	0.727904	7.26e-08	0.415032	Brain
chr3	31902703	32200180	1	Kcnmb2	111	0.59308	7.57e-08	0.192514	Brain
chr6	122486305	122447302	2	Rimklb	948	1.18216	7.58e-08	0.225837	Brain
chr9	121277172	120964454	2	Ulk4	1293	0.810973	7.68e-08	0.3911	Brain
chr2	102550021	102643041	1	Pamr1	1064	1.18284	7.74e-08	0.258884	Brain
chr18	66860487	66857705	2	Mc4r	476	1.3233	8e-08	0.230815	Brain
chr15	89453911	89462447	1	Mapk8ip2	658	1.58705	8.22e-08	0.209811	Brain
chr2	129536602	129458359	2	F830045P16Rik	1395	1.04406	8.32e-08	0.240582	Brain
chr6	127769159	127689009	2	Prmt8	1058	1.41028	8.37e-08	0.322058	Brain
chr9	41536716	41536811	1	Mirlet7a-2	415	2.09064	8.42e-08	0.342705	Brain
chr14	32201971	32297550	1	Parg	203	1.17934	8.45e-08	0.266285	Brain
chr14	46882965	47105817	1	Samd4	304	0.635538	8.46e-08	0.360024	Brain
chrX	10485116	10596604	1	Tspan7	99	0.727928	8.57e-08	0.213608	Brain
chr9	62282179	62270729	2	Spesp1	697	1.3565	8.64e-08	0.16804	Brain
chr4	155409190	155447944	1	Cfap74	1413	1.27157	8.77e-08	0.197699	Brain
chr13	69959833	69963437	1	4933416O17Rik	641	1.28886	8.93e-08	0.162765	Brain
chr2	130112416	130154232	1	Tgm6	1403	1.1817	8.93e-08	0.118181	Brain
chr1	178529125	178932857	1	Kif26b	1219	0.66606	8.95e-08	0.285777	Brain
chr11	50887501	50872722	2	Zfp454	353	1.84478	8.97e-08	0.226871	Brain
chr9	109931774	110083954	1	Map4	1177	0.628194	9.16e-08	0.384717	Brain
chr1	181352628	181460641	1	Cnih3	1247	1.13785	9.18e-08	0.449677	Brain
chr15	91573261	91267691	2	Slc2a13	672	1.23973	9.18e-08	0.787375	Brain
chr11	115381916	115396132	1	Cdr2l	1644	1.4938	9.25e-08	0.434898	Brain
chr1	169019089	169018974	2	Mir6354	1072	1.24335	9.28e-08	0.325532	Brain
chr2	125724148	125627447	2	Shc4	1334	1.03831	9.32e-08	0.328247	Brain
chr14	62292979	62276229	2	Dleu7	575	1.27894	9.33e-08	0.17312	Brain
chr18	83325884	83292792	2	4921531P14Rik	583	1.14036	9.34e-08	0.111797	Brain
chr2	117121071	117182279	1	Spred1	1198	0.883651	9.36e-08	0.390454	Brain
chr4	52596274	52612163	1	Toporsl	322	1.21662	9.36e-08	0.145847	Brain
chr6	91807393	91761509	2	Grip2	747	0.882178	9.45e-08	0.113474	Brain
chr13	53472780	53466881	2	Msx2	440	2.19854	1.03e-07	0.162934	Brain
chr14	45543710	45562877	1	4930527F14Rik	292	1.44654	1.05e-07	0.315265	Brain
chr7	18987524	18988962	1	Nanos2	301	1.22308	1.05e-07	0.116695	Brain
chr14	55491093	55508264	1	Carmil3	462	0.971349	1.06e-07	0.147506	Brain
chr6	72097608	72154570	1	St3gal5	529	1.08454	1.08e-07	0.303839	Brain
chr12	30373376	30174482	2	Sntg2	129	1.41392	1.1e-07	0.426948	Brain
chr18	57878678	57946821	1	Slc12a2	391	0.83021	1.11e-07	0.374771	Brain
chr12	30132624	30054661	2	Tpo	128	1.23425	1.11e-07	0.151683	Brain
chr12	66284401	66283379	2	Rpl10l	276	1.49879	1.11e-07	0.539156	Brain
chr9	76014977	76136350	1	Hmgcll1	840	0.878076	1.12e-07	0.261349	Brain
chr9	114026751	113976958	2	Fbxl2	1223	1.22874	1.12e-07	0.178197	Brain
chr16	94370739	94469221	1	Ttc3	738	0.867098	1.14e-07	0.416841	Brain
chr10	94298703	94293663	2	Gm4792	791	1.82419	1.17e-07	0.178157	Brain
chr2	48949508	49318074	1	Mbd5	524	0.743521	1.18e-07	0.538622	Brain
chr4	84884309	85131921	1	Cntln	477	0.966593	1.18e-07	0.400428	Brain
chr11	65287833	65277654	2	Gm12295	605	1.15561	1.18e-07	0.0789558	Brain
chr6	127072902	127082296	1	Fgf23	1051	1.85861	1.18e-07	0.153998	Brain
chr13	18382044	18124960	2	Pou6f2	73	1.06768	1.21e-07	0.304231	Brain
chr3	55055055	55045469	2	Ccna1	225	0.548738	1.21e-07	0.0697229	Brain
chr1	132477367	132505665	1	Rbbp5	785	1.42862	1.21e-07	0.307566	Brain
chr3	76074561	76710005	1	Fstl5	335	0.622669	1.21e-07	0.454464	Brain
chr2	147186402	147177546	2	Nkx2-2	1534	2.25943	1.24e-07	0.826381	Brain
chr5	118155458	118064981	2	Fbxw8	893	0.86175	1.26e-07	0.300377	Brain
chr7	123983181	124398989	1	Hs3st4	1792	1.00865	1.3e-07	0.435221	Brain
chr11	46170087	46170143	1	Mir7239	279	2.44533	1.31e-07	0.49106	Brain
chr4	42949867	42958732	1	Dnajb5	207	0.798248	1.32e-07	0.504313	Brain
chrX	18461397	18414881	2	4930578C19Rik	135	1.12973	1.32e-07	0.153355	Brain
chr13	54789405	54796775	1	Tspan17	460	0.509141	1.34e-07	0.186227	Brain
chr9	55938115	55549883	2	Scaper	603	1.14842	1.36e-07	0.370522	Brain
chr11	59306930	59333552	1	Wnt9a	508	0.807218	1.36e-07	0.149289	Brain
chr15	100761747	100823971	1	Slc4a8	809	0.823568	1.37e-07	0.296341	Brain
chr10	126793710	126788851	2	4930484H19Rik	972	0.713918	1.37e-07	0.119849	Brain
chr1	176527269	176430111	2	Gm36536	1204	0.622645	1.39e-07	0.0804558	Brain
chr12	109720006	109720097	1	Mir667	708	2.67979	1.41e-07	0.150795	Brain
chr7	62046248	62046181	2	Mir344f	1057	0.608214	1.43e-07	0.18893	Brain
chr18	59062381	59076962	1	Minar2	396	1.34323	1.45e-07	0.148462	Brain
chr7	97788541	97912381	1	Pak1	1312	0.787156	1.46e-07	0.379899	Brain
chr11	50069702	50069799	1	Mir340	337	0.999221	1.47e-07	0.30104	Brain
chr4	110397698	111663024	1	Agbl4	677	0.74757	1.48e-07	0.964984	Brain
chr17	46487675	46442448	2	Ttbk1	845	1.14985	1.49e-07	0.198287	Brain
chr1	88303283	88388851	1	Trpm8	561	1.13139	1.52e-07	0.098749	Brain
chr9	67727780	67727717	2	Mir7241	770	1.46054	1.54e-07	0.313833	Brain
chr11	90638108	90476492	2	Stxbp4	1144	0.806843	1.55e-07	0.274699	Brain
chr14	33978764	33967070	2	Zfp488	223	3.22671	1.57e-07	0.281665	Brain
chr6	28480348	28888832	1	Snd1	111	0.575926	1.58e-07	0.717719	Brain
chr9	40531383	40293234	2	Gramd1b	404	0.539019	1.58e-07	0.521913	Brain
chr6	61180325	62382863	1	Ccser1	477	0.611583	1.59e-07	0.86654	Brain
chr14	24088877	24088930	1	Mir7210	115	0.706684	1.59e-07	0.172876	Brain
chr9	37803889	37804936	1	Olfr876	305	1.86381	1.64e-07	0.208667	Brain
chr11	67200114	67224575	1	Myh1	622	2.47802	1.64e-07	0.104562	Brain
chr5	107507621	107551542	1	1700028K03Rik	713	1.22986	1.65e-07	0.194667	Brain
chr12	109715577	109715650	1	Mir679	702	3.86127	1.71e-07	0.153213	Brain
chr12	109710693	109710645	2	Mir299b	703	3.86353	1.71e-07	0.153797	Brain
chr12	109715671	109715791	1	Mir1193	704	3.8645	1.71e-07	0.152409	Brain
chr15	53902537	53461801	2	Samd12	201	0.795268	1.72e-07	0.48243	Brain
chr2	25319187	25291177	2	Grin1	201	1.38158	1.75e-07	0.256914	Brain
chr8	4166567	4211257	1	Evi5l	28	1.13205	1.75e-07	0.469809	Brain
chr13	110280996	110054187	2	Rab3c	868	1.02711	1.76e-07	0.43758	Brain
chr8	109075222	109253639	1	D030068K23Rik	935	0.813082	1.77e-07	0.159568	Brain
chr7	16816732	16809267	2	Fkrp	262	1.40037	1.78e-07	0.574671	Brain
chr1	167598362	167639623	1	Rxrg	1068	1.0343	1.81e-07	0.145074	Brain
chr9	54286486	54341777	1	Gldn	580	0.882397	1.82e-07	0.0643856	Brain
chr16	90386397	90499553	1	Hunk	684	0.813957	1.82e-07	0.296598	Brain
chrX	105379179	105379082	2	Mir325	697	1.18306	1.83e-07	0.162986	Brain
chrX	152368704	152343598	2	Gpr173	939	1.08419	1.91e-07	0.207133	Brain
chr2	33371494	33133419	2	Ralgps1	420	0.565917	1.94e-07	0.549848	Brain
chr9	83146607	83109942	2	Hmgn3	884	0.767735	1.95e-07	0.214928	Brain
chr11	98053462	98036624	2	Stac2	1276	1.10996	1.98e-07	0.219243	Brain
chr1	194822001	194822064	1	Mir3962	1350	1.32272	1.99e-07	0.495839	Brain
chr7	138397730	138208972	2	Tcerg1l	1986	0.961728	2.1e-07	0.177534	Brain
chr9	42399929	42329619	2	Tecta	420	1.3052	2.13e-07	0.168607	Brain
chr16	35541362	35664258	1	Sema5b	377	1.16069	2.14e-07	0.23463	Brain
chr6	87981482	87980421	2	H1fx	688	1.94395	2.18e-07	0.38953	Brain
chr9	103480328	103424924	2	Bfsp2	1026	1.241	2.21e-07	0.291745	Brain
chr2	106523103	106463823	2	Gm14015	1108	1.21244	2.22e-07	0.181918	Brain
chr4	139943519	139926111	2	4933427I22Rik	1182	1.20885	2.22e-07	0.113432	Brain
chr1	135766085	135769134	1	Phlda3	843	1.3339	2.22e-07	0.703883	Brain
chr17	68273797	68780086	1	L3mbtl4	1040	0.96853	2.22e-07	0.422054	Brain
chr1	169531464	169497934	2	Nuf2	1073	0.626467	2.25e-07	0.180687	Brain
chr4	103382500	103492188	1	Gm12718	606	1.15402	2.26e-07	0.0957189	Brain
chr2	24763152	24603887	2	Cacna1b	172	1.14887	2.29e-07	0.458755	Brain
chr4	56743422	56744925	1	Actl7a	342	1.22946	2.34e-07	0.207853	Brain
chr1	32547293	32543546	2	Gm5415	116	1.28671	2.39e-07	0.217861	Brain
chr5	131880269	131883768	1	4930563F08Rik	1070	1.89903	2.44e-07	0.293874	Brain
chr1	126830632	125913636	2	Nckap5	728	0.543316	2.44e-07	0.637299	Brain
chr3	26637631	26983212	1	Spata16	76	0.807939	2.48e-07	0.232111	Brain
chr7	12775658	12768092	2	Zscan18	191	1.04162	2.49e-07	0.162956	Brain
chr5	129584169	129609154	1	Mmp17	1043	0.662933	2.49e-07	0.189799	Brain
chr5	146556113	146558915	1	Gm3415	1328	1.93887	2.51e-07	0.0565843	Brain
chr6	85069513	84618486	2	Exoc6b	622	0.757909	2.51e-07	0.559813	Brain
chr12	33957671	33959831	1	Twist1	161	1.35736	2.54e-07	0.24556	Brain
chr14	120478461	120507194	1	Rap2a	849	0.904109	2.56e-07	0.617126	Brain
chr17	30954683	31010710	1	Umodl1	452	0.827803	2.61e-07	0.150522	Brain
chr10	41072285	41069981	2	Gpr6	232	1.43739	2.65e-07	0.294064	Brain
chr9	48911099	48899213	2	Htr3a	514	1.29356	2.65e-07	0.0954458	Brain
chr3	143243055	143257996	1	A830019L24Rik	1050	1.11314	2.68e-07	0.150422	Brain
chr4	136956816	136929419	2	Epha8	1126	1.46744	2.69e-07	0.126018	Brain
chr13	71107089	71107209	1	Mir466f-4	649	0.998238	2.69e-07	0.187978	Brain
chr12	11882899	11882196	2	Tubb2a-ps2	57	0.70604	2.76e-07	0.189129	Brain
chr5	120431886	120441457	1	Lhx5	908	0.806799	2.78e-07	0.108442	Brain
chr4	136836012	136647539	2	Ephb2	1122	0.646498	2.81e-07	0.385855	Brain
chr4	137993456	138207079	1	Eif4g3	1142	0.509992	2.85e-07	0.440825	Brain
chr2	77816816	77410622	2	Zfp385b	703	0.665155	3.03e-07	0.401299	Brain
chr1	24177610	24252738	1	Col9a1	98	1.00057	3.15e-07	0.188574	Brain
chr2	25428674	25448539	1	Abca2	210	1.52633	3.2e-07	0.486954	Brain
chr2	109280726	109092300	2	Mettl15	1114	0.666686	3.22e-07	0.319309	Brain
chr12	109718754	109718816	1	Mir495	707	3.1256	3.23e-07	0.137391	Brain
chr7	61742425	61739350	2	Mir344h-1	1050	0.926436	3.25e-07	0.101146	Brain
chr12	41486057	41451668	2	Lrrn3	192	1.1779	3.28e-07	0.278116	Brain
chr3	105066844	105078806	1	4930564D02Rik	781	0.798012	3.33e-07	0.117199	Brain
chr2	165368729	165351297	2	Zfp663	1852	1.67514	3.33e-07	0.130518	Brain
chr13	70882948	70884503	1	8030423J24Rik	648	1.69875	3.33e-07	0.425626	Brain
chr18	89769136	89301135	2	Dok6	599	0.62762	3.34e-07	0.350062	Brain
chr16	23520590	23451785	2	Masp1	275	0.842223	3.36e-07	0.188175	Brain
chr18	68951528	68889487	2	4930546C10Rik	501	0.911799	3.41e-07	0.253416	Brain
chr2	172248492	172251114	1	Mc3r	1912	1.37992	3.41e-07	0.234176	Brain
chr4	138250411	138260968	1	Sh2d5	1146	0.967095	3.44e-07	0.207135	Brain
chr2	166273908	166294831	1	Gm11468	1862	0.894921	3.47e-07	0.251791	Brain
chr11	95587698	95568818	2	Ngfr	1192	1.0795	3.48e-07	0.203319	Brain
chr11	84129568	84078920	2	Tada2a	1049	1.12851	3.59e-07	0.211104	Brain
chr15	21111452	21589533	1	Cdh12	76	0.578453	3.59e-07	0.340225	Brain
chr6	97807058	98021358	1	Mitf	777	0.542584	3.6e-07	0.280331	Brain
chr6	36388084	36524774	1	Chrm2	192	1.02529	3.63e-07	0.20989	Brain
chr4	24973419	25009233	1	Gpr63	100	0.691109	3.71e-07	0.116303	Brain
chr17	14694262	14665500	2	Thbs2	101	1.10121	3.71e-07	0.166534	Brain
chr6	119330766	119315133	2	Lrtm2	911	0.837922	3.74e-07	0.196797	Brain
chr6	32050285	32058915	1	1700012A03Rik	165	0.553976	3.79e-07	0.0583654	Brain
chr12	26252545	26235530	2	Gm29968	106	0.841548	3.82e-07	0.0538493	Brain
chr10	71285262	71254980	2	Ube2d1	422	1.27089	3.83e-07	0.349512	Brain
chr9	103230286	103208876	2	Trf	1021	1.72814	3.83e-07	0.644994	Brain
chr4	155361428	155260118	2	Prkcz	1410	0.756431	3.83e-07	0.428925	Brain
chr15	85503227	85492736	2	7530416G11Rik	605	1.359	3.87e-07	0.171892	Brain
chr19	26823907	26768801	2	4931403E22Rik	445	0.890349	3.89e-07	0.115616	Brain
chr12	51005156	51062543	1	1700008C04Rik	204	0.942003	3.89e-07	0.173884	Brain
chr9	58488603	58499742	1	Insyn1	661	1.26795	3.9e-07	0.206161	Brain
chr13	77708690	78166240	1	Fam172a	697	0.568377	3.98e-07	0.355203	Brain
chr8	38661508	37522554	2	Sgcz	309	0.516179	4.02e-07	0.675868	Brain
chr9	8899833	8968611	1	Pgr	39	0.683166	4.03e-07	0.121606	Brain
chr5	13125414	13603485	1	Sema3a	50	0.550007	4.04e-07	0.330634	Brain
chr11	90804691	90895152	1	4930405D11Rik	1147	1.27917	4.07e-07	0.116108	Brain
chr2	156613697	156764363	1	Dlgap4	1711	0.683574	4.1e-07	0.417582	Brain
chr1	136346104	136268123	2	Camsap2	857	0.685303	4.13e-07	0.210825	Brain
chr2	114013565	114064868	1	C130080G10Rik	1181	0.71251	4.14e-07	0.0988192	Brain
chr2	129699938	129686549	2	Pdyn	1397	1.33806	4.19e-07	0.196179	Brain
chr13	92611138	92711947	1	Serinc5	741	1.03279	4.19e-07	0.385747	Brain
chr4	96141152	96099318	2	Cyp2j12	554	2.12306	4.19e-07	0.25763	Brain
chr7	61615327	61529410	2	B230209E15Rik	1044	0.776303	4.19e-07	0.144249	Brain
chr4	7560688	7573801	1	8430436N08Rik	25	1.30946	4.2e-07	0.215906	Brain
chr1	155558120	155687233	1	Acbd6	951	1.02527	4.21e-07	0.286866	Brain
chr2	66634962	66480080	2	Scn9a	603	0.505713	4.21e-07	0.107956	Brain
chr3	55847105	55848065	1	4933417G07Rik	233	1.10648	4.25e-07	0.391084	Brain
chr6	53287303	53700364	1	Creb5	402	0.609551	4.25e-07	0.3605	Brain
chr19	27430037	27432631	1	C030016D13Rik	450	0.932219	4.28e-07	0.525255	Brain
chr1	157458582	157488733	1	Cryzl2	970	1.00138	4.3e-07	0.221524	Brain
chr13	37050244	36867178	2	F13a1	322	0.567308	4.32e-07	0.120078	Brain
chr8	124520767	124552008	1	Cog2	1134	1.01498	4.36e-07	0.258404	Brain
chr7	61790581	61790519	2	Mir344b	1051	0.703116	4.38e-07	0.152398	Brain
chrX	59097736	59097658	2	Mir504	374	0.800949	4.42e-07	0.131685	Brain
chr2	110721494	110739537	1	Muc15	1126	1.08819	4.43e-07	0.119536	Brain
chr12	17011727	17004958	2	2410004P03Rik	76	0.980094	4.44e-07	0.215351	Brain
chr11	120086827	120064430	2	Cep131	1769	0.799462	4.44e-07	0.23788	Brain
chr12	110278129	110278048	2	Mir1247	736	1.10189	4.5e-07	0.16945	Brain
chr16	22657231	22466568	2	Dgkg	253	0.907614	4.55e-07	0.549608	Brain
chr13	77135536	77613679	1	2210408I21Rik	696	0.553096	4.57e-07	0.309442	Brain
chr10	80813498	80808496	2	Jsrp1	625	1.39769	4.57e-07	0.213269	Brain
chr16	49057486	49199104	1	Myh15	492	0.817108	4.57e-07	0.160016	Brain
chr2	120609382	120621560	1	Haus2	1270	1.13971	4.58e-07	0.111641	Brain
chr15	86214459	86498503	1	Tbc1d22a	620	0.680828	4.6e-07	0.494843	Brain
chr5	118245025	118190736	2	Rnft2	895	1.2333	4.64e-07	0.292795	Brain
chr17	72604307	71868988	2	Alk	1066	0.894793	4.74e-07	0.580198	Brain
chr11	87127075	87220686	1	Trim37	1096	1.12764	4.77e-07	0.294173	Brain
chr14	49783367	49681668	2	Armh4	328	1.25546	4.8e-07	0.267514	Brain
chr19	45235236	45233728	2	Lbx1	659	0.972076	4.8e-07	0.33107	Brain
chr7	119184374	119144323	2	Gpr139	1732	0.879457	4.87e-07	0.0888513	Brain
chr14	117953847	117953743	2	Mir6239	829	1.70933	4.98e-07	0.262048	Brain
chr12	109717258	109717333	1	Mir543	706	3.54492	4.99e-07	0.13693	Brain
chr12	109717085	109717183	1	Mir666	705	3.54418	5.01e-07	0.136381	Brain
chr5	134552434	134489383	2	Clip2	1078	0.859938	5.09e-07	0.617169	Brain
chr6	60403707	60279043	2	A530053G22Rik	474	0.561347	5.11e-07	0.133482	Brain
chr6	124769673	124760053	2	Eno2	996	1.03408	5.11e-07	0.194068	Brain
chr3	96181227	96195183	1	Sv2a	662	1.88693	5.24e-07	0.242484	Brain
chr1	34636210	34633535	2	AA619741	134	1.06972	5.27e-07	0.168153	Brain
chr7	61837402	61837311	2	Mir344c	1052	1.12696	5.33e-07	0.265008	Brain
chr2	44065324	44059238	2	Arhgap15os	516	1.18573	5.34e-07	0.219291	Brain
chr18	68739400	68739501	1	Mir6356	500	0.619584	5.35e-07	0.189269	Brain
chr11	72135889	72047528	2	Pitpnm3	777	1.17385	5.39e-07	0.253502	Brain
chr2	157737401	157891903	1	Ctnnbl1	1732	0.737964	5.41e-07	0.262797	Brain
chr5	35893319	36003922	1	Afap1	286	0.760928	5.43e-07	0.358132	Brain
chr4	107434591	107635059	1	Glis1	636	0.996263	5.48e-07	0.269536	Brain
chr17	90793476	90792442	2	Gm20491	1178	1.16731	5.53e-07	0.272201	Brain
chr17	69156810	69289989	1	Epb41l3	1042	0.933913	5.55e-07	0.297701	Brain
chr18	77047296	76977149	2	Katnal2	545	1.22027	5.56e-07	0.221737	Brain
chr2	127656695	127633226	2	Mal	1369	1.38593	5.59e-07	0.384165	Brain
chr2	80581182	80500512	2	Nckap1	719	0.82887	5.64e-07	0.286504	Brain
chr13	97560000	97583994	1	Gm5086	787	0.876698	5.64e-07	0.269058	Brain
chr14	79738431	79738528	1	Mir759	765	1.58414	5.64e-07	0.230333	Brain
chrX	105165505	105164378	2	E530001F21Rik	694	1.30532	5.67e-07	0.169526	Brain
chr12	24831599	24960301	1	Mboat2	100	0.786382	5.68e-07	0.375661	Brain
chr17	25754378	25748613	2	Msln	326	1.57205	5.71e-07	0.105395	Brain
chr14	62984510	62977524	2	Defb48	585	0.787713	5.81e-07	0.207036	Brain
chr12	31559969	31519819	2	Slc26a4	141	1.34701	5.86e-07	0.196283	Brain
chr13	94875627	94883681	1	Otp	761	1.56317	5.89e-07	0.28258	Brain
chr12	26211267	26240707	1	4930480M12Rik	105	0.928672	5.92e-07	0.0593695	Brain
chr9	89738475	89728249	2	Ankrd34c	926	1.56618	5.96e-07	0.161956	Brain
chr19	36057360	35958727	2	Htr7	523	1.25381	5.97e-07	0.142655	Brain
chr8	113067262	113093334	1	Gm10280	995	0.666729	5.99e-07	0.0793875	Brain
chr12	109710175	109710256	1	Mir411	694	2.46046	6.04e-07	0.180871	Brain
chr3	153152108	153147943	2	4930482G09Rik	1106	0.83619	6.04e-07	0.137737	Brain
chr1	110977372	110889195	2	Cdh19	692	1.07964	6.06e-07	0.253675	Brain
chr2	101649532	101560781	2	B230118H07Rik	1055	0.939257	6.09e-07	0.268727	Brain
chr15	32773152	32757416	2	Gm41289	107	0.663287	6.13e-07	0.109829	Brain
chr11	80509106	80507410	2	C030013C21Rik	989	0.57394	6.16e-07	0.282265	Brain
chr6	5725639	6028039	1	Dync1i1	23	0.763432	6.23e-07	0.341472	Brain
chr19	12394265	12395212	1	Olfr1440	328	1.856	6.38e-07	0.125813	Brain
chr11	59136375	58994256	2	Obscn	499	0.821885	6.38e-07	0.149191	Brain
chr1	14310199	14168958	2	Eya1	45	0.685991	6.4e-07	0.194857	Brain
chr2	158375638	158386145	1	Snhg11	1744	1.10288	6.47e-07	0.316034	Brain
chr2	156547576	156568972	1	Aar2	1710	1.05557	6.47e-07	0.179267	Brain
chr9	81631930	81645156	1	D430036J16Rik	879	1.01962	6.47e-07	0.125299	Brain
chr16	13986867	13981702	2	Ifitm7	108	1.13156	6.56e-07	0.20243	Brain
chr7	16815889	16840931	1	Strn4	263	0.786264	6.66e-07	0.306086	Brain
chr2	106650364	106642917	2	BB218582	1109	1.08057	6.79e-07	0.16609	Brain
chr3	137552622	137550045	2	Gm4861	1010	1.07597	6.94e-07	0.277554	Brain
chr4	40472180	40475653	1	Tmem215	152	1.07601	7.07e-07	0.106697	Brain
chr13	46501903	46650281	1	Cap2	375	0.902398	7.08e-07	0.30004	Brain
chr10	53379851	53278081	2	Cep85l	292	0.834686	7.12e-07	0.384699	Brain
chr8	114351478	114341161	2	4933408N05Rik	1003	1.47342	7.56e-07	0.112134	Brain
chr2	164171113	164163619	2	Kcns1	1796	1.76863	7.58e-07	0.131004	Brain
chr13	8202866	8768762	1	Adarb2	27	0.83897	7.62e-07	0.501978	Brain
chr11	69605960	69599750	2	Atp1b2	675	1.96281	7.65e-07	0.390488	Brain
chr10	97714772	97753702	1	4930525C09Rik	818	0.77256	7.67e-07	0.122261	Brain
chrX	159414572	159498757	1	Map7d2	984	1.6417	7.78e-07	0.210833	Brain
chr8	48099092	48141667	1	Dctd	379	0.793384	7.87e-07	0.116624	Brain
chrX	72591579	72591500	2	Mir105	447	1.46205	7.94e-07	0.141203	Brain
chr9	46998741	47003860	1	Gm4791	503	1.08132	8.01e-07	0.140548	Brain
chr13	8871736	8802966	2	Wdr37	28	0.807002	8.12e-07	0.268831	Brain
chr11	120232947	120292297	1	Bahcc1	1774	0.56585	8.29e-07	0.488663	Brain
chr12	13627646	13607789	2	Gm35725	64	1.32153	8.4e-07	0.139779	Brain
chr18	32240331	32270147	1	Ercc3	134	0.675758	8.45e-07	0.167954	Brain
chr17	68837136	68843138	1	Tmem200c	1041	0.902291	8.5e-07	0.173189	Brain
chr9	54538984	54545020	1	Sh2d7	582	1.70028	8.55e-07	0.133651	Brain
chr13	47122720	47247991	1	Rnf144b	383	0.737012	8.56e-07	0.255942	Brain
chr18	32939041	33195767	1	Camk4	142	0.830277	8.58e-07	0.319628	Brain
chr2	13010864	13001887	2	C1ql3	100	1.28454	8.63e-07	0.204741	Brain
chr5	142702101	142722490	1	Slc29a4	1255	1.36297	8.66e-07	0.162705	Brain
chr4	81442815	81278499	2	Mpdz	464	0.651824	8.67e-07	0.204753	Brain
chr3	139075201	138925897	2	Rap1gds1	1033	0.7428	8.68e-07	0.356327	Brain
chr2	130804101	130801966	2	Gm14057	1428	1.23333	8.72e-07	0.427466	Brain
chr2	65567492	65457118	2	Scn3a	596	0.886624	8.76e-07	0.288827	Brain
chr12	50649223	50341231	2	Prkd1	203	0.607859	8.77e-07	0.297235	Brain
chr18	15760157	15452175	2	Chst9	69	0.895005	8.93e-07	0.28791	Brain
chr5	128601106	128604093	1	Fzd10	1036	1.53296	9.1e-07	0.186414	Brain
chr1	18145853	18115191	2	Crisp4	65	0.575227	9.14e-07	0.0727933	Brain
chr9	37854820	37855755	1	Olfr877	306	1.48668	9.16e-07	0.162024	Brain
chr5	140724127	140754690	1	Amz1	1245	1.06511	9.19e-07	0.236727	Brain
chr2	80617214	80631661	1	Dusp19	720	0.877271	9.22e-07	0.207789	Brain
chr6	87980883	87984180	1	Gm5577	687	2.54637	9.41e-07	0.269275	Brain
chr2	146221997	146225020	1	Insm1	1527	1.31927	9.43e-07	0.372203	Brain
chr2	125136692	125147841	1	Ctxn2	1329	2.30188	9.56e-07	0.0752731	Brain
chr3	79842662	79813153	2	Tmem144	344	1.35388	9.65e-07	0.514586	Brain
chrX	43429126	42532391	2	Tenm1	266	0.676952	9.76e-07	0.500012	Brain
chr7	121083438	121163089	1	Otoa	1765	1.04019	9.8e-07	0.135978	Brain
chr13	40361450	40001882	2	Ofcc1	337	0.938002	9.95e-07	0.213761	Brain
chr7	56239771	56536517	1	Oca2	1030	0.844677	9.99e-07	0.201651	Brain
chr1	176836133	176834624	2	Hmga2-ps1	1208	0.638076	1e-06	0.185928	Brain
chr8	95633559	95645059	1	Gins3	806	0.878467	1.01e-06	0.130817	Brain
chrX	99470735	99465734	2	Pja1	620	0.981086	1.02e-06	0.360751	Brain
chr3	146812946	146729579	2	Prkacb	1086	0.715804	1.02e-06	0.331185	Brain
chr13	68999541	68620043	2	Adcy2	635	1.09132	1.03e-06	0.555588	Brain
chr19	59170029	59164485	2	Vax1	777	1.8892	1.03e-06	0.268622	Brain
chr1	132391386	132356315	2	Tmcc2	783	1.18485	1.04e-06	0.703024	Brain
chrX	136139045	136140443	1	Bex4	816	1.26668	1.05e-06	0.0711928	Brain
chr4	101069038	101152370	1	Raver2	581	0.985749	1.06e-06	0.172249	Brain
chr11	53567369	53604246	1	Kif3a	402	1.07362	1.06e-06	0.171504	Brain
chr4	74013603	74202214	1	Frmd3	457	0.872817	1.06e-06	0.195869	Brain
chr8	113517282	113550808	1	4930571O06Rik	996	0.508426	1.06e-06	0.0638353	Brain
chr4	124485959	124449626	2	1700057H15Rik	872	1.21601	1.06e-06	0.113948	Brain
chr5	43233463	43289724	1	Cpeb2	330	0.810182	1.06e-06	0.52362	Brain
chrX	20870166	20874737	1	Timp1	151	1.65424	1.07e-06	0.215024	Brain
chr2	158610723	158595472	2	Gm14204	1748	1.25434	1.07e-06	0.1074	Brain
chr5	38159467	38137193	2	Nsg1	311	0.634795	1.09e-06	0.0927289	Brain
chr9	72807274	72917307	1	Prtg	812	0.745425	1.11e-06	0.199625	Brain
chr6	30741299	30741396	1	Mir335	153	1.56343	1.14e-06	0.429735	Brain
chr2	37516626	37519281	1	Gpr21	493	1.23284	1.15e-06	0.400263	Brain
chr11	30885358	30893729	1	Gpr75	197	1.09257	1.15e-06	0.137596	Brain
chr7	130266808	130162451	2	Fgfr2	1924	0.738293	1.15e-06	0.388253	Brain
chr5	110514923	110525980	1	A630023P12Rik	768	1.79906	1.16e-06	0.230797	Brain
chr13	23249238	23250323	1	Vmn1r223	170	1.60846	1.16e-06	0.0854518	Brain
chr2	157914653	157944719	1	Vstm2l	1733	0.884592	1.2e-06	0.125271	Brain
chr11	111066164	111076825	1	Kcnj2	1600	0.867601	1.2e-06	0.314711	Brain
chr4	155421704	155400969	2	5830444B04Rik	1412	1.09823	1.2e-06	0.165669	Brain
chr8	112569575	112554617	2	Gm26994	993	1.35656	1.21e-06	0.122775	Brain
chr5	43662379	43740972	1	Cc2d2a	332	0.792778	1.24e-06	0.181727	Brain
chr9	75306288	75345923	1	Gnb5	830	1.27259	1.25e-06	0.281044	Brain
chr2	17013726	16918678	2	4930515L03Rik	119	0.987145	1.29e-06	0.12897	Brain
chr4	117497052	117271463	2	Rnf220	762	1.20186	1.32e-06	0.803502	Brain
chrX	152342484	152336852	2	Tspyl2	938	1.08528	1.34e-06	0.499978	Brain
chr7	121589836	121587386	2	4933432K03Rik	1768	1.89115	1.34e-06	0.100592	Brain
chr1	125912928	125867622	2	Lypd1	727	1.3701	1.34e-06	0.087239	Brain
chr1	33669794	33453808	2	Prim2	117	0.887649	1.37e-06	0.379032	Brain
chr18	74207818	74195299	2	Ska1	520	0.582175	1.37e-06	0.0875642	Brain
chr7	3502552	3488991	2	Tarm1	15	1.42289	1.39e-06	0.116305	Brain
chr18	37990945	37990887	2	Mir6980	281	0.656551	1.4e-06	0.389829	Brain
chr11	87793784	87804412	1	Mpo	1109	1.486	1.4e-06	0.178683	Brain
chr17	56512483	56511248	2	Znrf4	964	0.557343	1.41e-06	0.490209	Brain
chr18	52529867	52516060	2	Lox	360	1.26813	1.42e-06	0.165797	Brain
chr11	77929288	77912127	2	Gm11190	917	1.41085	1.43e-06	0.100623	Brain
chr15	76818170	76723985	2	Arhgap39	392	0.869855	1.48e-06	0.57038	Brain
chr8	10153911	10634742	1	Myo16	50	0.753219	1.49e-06	0.527574	Brain
chr3	54156057	54318471	1	Trpc4	217	0.78598	1.53e-06	0.21989	Brain
chr3	55055242	55084002	1	4931419H13Rik	226	0.812286	1.57e-06	0.144167	Brain
chr12	109571990	109572080	1	Mir673	669	2.90821	1.57e-06	0.162267	Brain
chr15	87795943	87795850	2	Mir6393	622	0.865078	1.57e-06	0.101253	Brain
chr15	101802332	101793308	2	Krt73	846	2.96303	1.59e-06	0.0818032	Brain
chr10	3366150	3464975	1	Ppp1r14c	3	0.696721	1.59e-06	0.152576	Brain
chr2	166447451	166458770	1	5031425F14Rik	1863	0.53142	1.61e-06	0.226215	Brain
chr12	95692226	95785215	1	Flrt2	533	0.769781	1.65e-06	0.277793	Brain
chr6	30611010	30631521	1	Cpa5	149	1.626	1.68e-06	0.130444	Brain
chr6	88104258	88104128	2	Mir6376	691	1.15665	1.68e-06	0.539516	Brain
chr6	97060411	96831209	2	Fam19a4	770	0.537964	1.71e-06	0.0987631	Brain
chr12	119238276	119162803	2	Itgb8	830	0.790314	1.71e-06	0.270892	Brain
chr9	48162014	48400025	1	Nxpe4	506	0.544698	1.73e-06	0.158978	Brain
chr4	64047015	63959785	2	Tnc	433	0.97758	1.74e-06	0.187861	Brain
chr9	121495694	121489824	2	Cck	1295	1.10099	1.75e-06	0.299996	Brain
chr11	49901835	49980223	1	Rasgef1c	335	1.02289	1.76e-06	0.2581	Brain
chr2	102400900	102300119	2	Trim44	1062	0.541403	1.77e-06	0.219341	Brain
chr13	19619830	19591708	2	Epdr1	78	1.32025	1.79e-06	0.156522	Brain
chr3	114904078	115125764	1	Olfm3	874	0.840325	1.79e-06	0.273281	Brain
chr7	99466004	99474022	1	Klhl35	1333	1.30808	1.81e-06	0.420307	Brain
[truncated: 30,529 more rows]
